# Supplementary material for: Cellular reactions to long-term volatile organic compound (VOC) exposures
Source: Sci Rep. 2016 Dec 1;6:37842. doi: 10.1038/srep37842 (PMC5131358; doi:10.1038/srep37842)
Supplement: Supplementary Dataset S3 [file srep37842-s2.xls]

## Sheet: diffexp 0.1FA
These differentially expressed transcripts for 0.1 ppm formaldehyde treatment are on the basis of only p value criterion 0.05 for differential expression. All transcripts are differentially expressed in both comp2 and comp4 but not in comp1. This list also includes transcripts which are also differentially expressed in treatment of 0.5 ppm formaldehyde.
probeID	geneSymbol	EntrezID	Name	FC (comp2)	FC (comp4)
1552839_at	FAM71D	161142	family with sequence similarity 71, member D	3.81	4.32
1553032_at	IL31RA	133396	interleukin 31 receptor A	7.18	4.39
1553547_at	RBM26	64062	RNA binding motif protein 26	0.36	0.3
1553579_a_at	NA	NA	NA	0.49	0.67
1553882_at	NA	NA	NA	1.68	1.62
1553914_at	LOC162137	162137	uncharacterized LOC162137	0.42	0.45
1554203_at	GRIK1-AS1	642976	GRIK1 antisense RNA 1	1.22	0.51
1554501_at	TSC22D4	81628	TSC22 domain family, member 4	0.6	0.5
1554518_at	GSTCD	79807	glutathione S-transferase, C-terminal domain containing	0.37	0.25
1554560_at	PGM5	5239	phosphoglucomutase 5	1.03	0.76
1554571_at	APBB1IP	54518	amyloid beta (A4) precursor protein-binding, family B, member 1 interacting protein	0.18	0.16
1555480_a_at	FBLIM1	54751	filamin binding LIM protein 1	0.66	0.48
1555485_s_at	NA	NA	NA	2.95	2.63
1555687_a_at	CLEC4C	170482	C-type lectin domain family 4, member C	0.3	0.34
1556314_a_at	NA	NA	NA	0.15	0.15
1556319_at	TRIM44	54765	tripartite motif containing 44	0.51	0.44
1557136_at	ATP13A4	84239	ATPase type 13A4	0.32	0.36
1557176_a_at	C14orf37	145407	chromosome 14 open reading frame 37	0.9	0.82
1557627_at	NA	NA	NA	7.96	8.03
1557707_at	NA	NA	NA	0.22	0.32
1558371_a_at	ERICH1	157697	glutamate-rich 1	0.52	0.5
1558723_at	LOC284014	284014	uncharacterized LOC284014	0.47	0.53
1558782_a_at	NFYC-AS1	100130557	NFYC antisense RNA 1	0.15	0.15
1559035_a_at	NA	NA	NA	0.6	0.53
1559069_at	NA	NA	NA	0.69	0.63
1559392_s_at	SYT7	9066	synaptotagmin VII	0.57	0.43
1559450_at	NA	NA	NA	0.26	0.2
1559461_at	NA	NA	NA	0.64	0.54
1559518_at	HSD17B12	51144	hydroxysteroid (17-beta) dehydrogenase 12	0.55	0.25
1559565_x_at	NA	NA	NA	0.64	0.55
1559579_at	LINC00927	283688	long intergenic non-protein coding RNA 927	1.45	2.73
1559828_at	FAM170B	170370	family with sequence similarity 170, member B	0.49	0.44
1560185_at	NA	NA	NA	0.23	0.24
1560373_a_at	NA	NA	NA	0.54	0.43
1560396_at	KLHL6	89857	kelch-like family member 6	0.35	0.31
1560491_at	LOC102546299	102546299	uncharacterized LOC102546299	0.13	0.1
1560577_at	NA	NA	NA	0.74	0.61
1560767_at	HCG22	285834	HLA complex group 22	1.2	3.01
1561009_at	MAOB	4129	monoamine oxidase B	0.76	4.07
1561137_s_at	GYPE	2996	glycophorin E (MNS blood group)	0.11	0.08
1561319_at	OTX2-AS1	100309464	OTX2 antisense RNA 1 (head to head)	0.32	0.17
1561386_at	LOC102723701	102723701	uncharacterized LOC102723701	0.56	0.49
1561414_at	LINC01242	401497	long intergenic non-protein coding RNA 1242	0.25	0.42
1561455_at	LOC284294	284294	uncharacterized LOC284294	6.16	3.72
1561506_at	BARX1-AS1	101928040	BARX1 antisense RNA 1 (head to head)	0.24	0.3
1561527_at	LINC01514	101927396	long intergenic non-protein coding RNA 1514	0.38	0.4
1561543_at	NA	NA	NA	0.13	0.26
1561592_at	LOC101928823	101928823	uncharacterized LOC101928823	1.32	4.85
1562166_at	NA	NA	NA	2.68	3.04
1562222_at	LOC101927606	101927606	uncharacterized LOC101927606	7.92	5.17
1562455_at	LOC101929586	101929586	uncharacterized LOC101929586	3.37	6.93
1562890_at	NA	NA	NA	0.81	0.42
1564074_at	NA	NA	NA	0.63	0.45
1564194_a_at	MS4A15	219995	membrane-spanning 4-domains, subfamily A, member 15	0.5	0.55
1564749_at	LOC100289045	100289045	uncharacterized LOC100289045	1.53	2.2
1564876_s_at	FOXP2	93986	forkhead box P2	0.57	0.62
1565026_a_at	OFCC1	266553	orofacial cleft 1 candidate 1	0.24	0.08
1565132_at	RBMY3AP	64593	RNA binding motif protein, Y-linked, family 3, member A pseudogene	0.85	0.74
1565738_at	SCTR	6344	secretin receptor	0.73	0.59
1565762_at	NA	NA	NA	0.34	0.33
1566032_at	NA	NA	NA	0.35	0.24
1566696_at	NA	NA	NA	0.41	0.38
1566761_a_at	LINC00884	401106	long intergenic non-protein coding RNA 884	0.55	0.49
1566766_a_at	MACC1	346389	metastasis associated in colon cancer 1	0.18	0.27
1566861_at	GATM	2628	glycine amidinotransferase (L-arginine:glycine amidinotransferase)	0.07	0.17
1566873_at	NA	NA	NA	0.17	0.12
1566926_at	LINC00527	54748	long intergenic non-protein coding RNA 527	0.59	0.5
1567079_at	CLN6	54982	ceroid-lipofuscinosis, neuronal 6, late infantile, variant	0.14	0.28
1567100_at	NA	NA	NA	0.12	0.12
1567698_x_at	NA	NA	NA	0.7	0.62
1568718_at	SLC22A23	63027	solute carrier family 22, member 23	0.12	0.19
1568844_at	LOC101929528	101929528	uncharacterized LOC101929528	0.33	0.44
1569235_a_at	NA	NA	NA	1.97	2.33
1569415_at	NA	NA	NA	0.45	0.42
1569431_at	PAFAH1B2	5049	platelet-activating factor acetylhydrolase 1b, catalytic subunit 2 (30kDa)	2.22	2.2
1569482_at	NA	NA	NA	0.52	0.56
1569731_at	NA	NA	NA	2.77	1.42
1569780_at	LOC101928700	101928700	uncharacterized LOC101928700	1.33	1.21
1569916_at	SLC6A15	55117	solute carrier family 6 (neutral amino acid transporter), member 15	3.54	1.89
1570345_at	LINC00474	58483	long intergenic non-protein coding RNA 474	4.28	5.35
1570366_x_at	ZNF709	163051	zinc finger protein 709	0.4	0.17
201261_x_at	BGN	633	biglycan	1.39	4.07
204095_s_at	ELL	8178	elongation factor RNA polymerase II	0.63	0.61
204124_at	SLC34A2	10568	solute carrier family 34 (type II sodium/phosphate cotransporter), member 2	2.45	3.23
204153_s_at	MFNG	4242	MFNG O-fucosylpeptide 3-beta-N-acetylglucosaminyltransferase	0.56	0.56
204339_s_at	RGS4	5999	regulator of G-protein signaling 4	0.61	0.56
204941_s_at	ALDH3B2	222	aldehyde dehydrogenase 3 family, member B2	6.9	5.65
205117_at	FGF1	2246	fibroblast growth factor 1 (acidic)	0.9	0.73
205306_x_at	KMO	8564	kynurenine 3-monooxygenase (kynurenine 3-hydroxylase)	0.51	0.46
205338_s_at	DCT	1638	dopachrome tautomerase	0.25	0.36
205564_at	PAGE4	9506	P antigen family, member 4 (prostate associated)	0.71	0.79
205723_at	CNTFR	1271	ciliary neurotrophic factor receptor	0.36	0.34
205778_at	KLK7	5650	kallikrein-related peptidase 7	0.38	0.41
205919_at	HBE1	3046	hemoglobin, epsilon 1	0.35	0.46
205940_at	MYH3	4621	myosin, heavy chain 3, skeletal muscle, embryonic	0.55	0.82
206203_at	RCVRN	5957	recoverin	0.2	0.38
206569_at	IL24	11009	interleukin 24	0.5	0.5
206793_at	PNMT	5409	phenylethanolamine N-methyltransferase	0.32	0.27
206946_at	HCN4	10021	hyperpolarization activated cyclic nucleotide gated potassium channel 4	0.42	0.46
206954_at	WT1-AS	51352	WT1 antisense RNA	0.49	0.54
206985_at	HSD17B3	3293	hydroxysteroid (17-beta) dehydrogenase 3	0.73	0.7
207103_at	KCND2	3751	potassium channel, voltage gated Shal related subfamily D, member 2	14.79	3.55
207129_at	CA5B	11238	carbonic anhydrase VB, mitochondrial	0.47	0.69
207172_s_at	CDH11	1009	cadherin 11, type 2, OB-cadherin (osteoblast)	0.61	0.7
207853_s_at	SNCB	6620	synuclein, beta	0.61	0.76
208189_s_at	MYO7A	4647	myosin VIIA	0.56	0.57
208301_at	NA	NA	NA	0.82	0.6
208550_x_at	KCNG2	26251	potassium channel, voltage gated modifier subfamily G, member 2	3.48	3.56
209881_s_at	LAT	27040	linker for activation of T cells	0.49	0.52
210080_x_at	CELA3A	10136	chymotrypsin-like elastase family, member 3A	0.68	0.77
210214_s_at	BMPR2	659	bone morphogenetic protein receptor, type II (serine/threonine kinase)	0.63	0.64
210279_at	GPR18	2841	G protein-coupled receptor 18	0.14	0.09
210300_at	REM1	28954	RAS (RAD and GEM)-like GTP-binding 1	0.54	0.58
210520_at	FETUB	26998	fetuin B	0.46	0.46
210533_at	MSH4	4438	mutS homolog 4	10.95	2.33
210669_at	TFAP2A	7020	transcription factor AP-2 alpha (activating enhancer binding protein 2 alpha)	0.48	0.61
210769_at	CNGB1	1258	cyclic nucleotide gated channel beta 1	0.44	0.44
210783_x_at	CLEC11A	6320	C-type lectin domain family 11, member A	0.49	0.59
210928_at	NA	NA	NA	2.29	3.45
211064_at	ZNF493	284443	zinc finger protein 493	0.37	0.41
211442_x_at	CYP3A43	64816	cytochrome P450, family 3, subfamily A, polypeptide 43	0.3	0.35
211618_s_at	ALPI	248	alkaline phosphatase, intestinal	4.31	1.74
211696_x_at	HBB	3043	hemoglobin, beta	0.56	0.74
211862_x_at	CFLAR	8837	CASP8 and FADD-like apoptosis regulator	0.34	0.46
213369_at	CDHR1	92211	cadherin-related family member 1	0.17	0.32
213749_at	MASP1	5648	mannan-binding lectin serine peptidase 1 (C4/C2 activating component of Ra-reactive factor)	0.66	0.59
213854_at	SYNGR1	9145	synaptogyrin 1	0.56	0.56
214147_at	MROH7	374977	maestro heat-like repeat family member 7	0.26	0.22
214250_at	NUMA1	4926	nuclear mitotic apparatus protein 1	0.49	0.48
214275_at	MED12	9968	mediator complex subunit 12	0.11	0.09
214386_at	HMX1	3166	H6 family homeobox 1	0.28	0.38
214528_s_at	PAX8	7849	paired box 8	0.99	0.9
214837_at	ALB	213	albumin	0.66	0.55
215066_at	PTPRF	5792	protein tyrosine phosphatase, receptor type, F	0.64	0.48
215097_at	CAPZB	832	capping protein (actin filament) muscle Z-line, beta	0.22	0.17
215488_at	NA	NA	NA	0.35	0.4
215518_at	STXBP5L	9515	syntaxin binding protein 5-like	0.64	0.91
215562_at	TTC39A	22996	tetratricopeptide repeat domain 39A	1.75	2.1
215621_s_at	NA	NA	NA	0.26	0.21
215651_at	NA	NA	NA	0.27	0.35
216068_at	NA	NA	NA	0.63	0.78
216157_at	NA	NA	NA	0.18	0.22
216223_at	CPN2	1370	carboxypeptidase N, polypeptide 2	0.06	0.07
216301_at	NA	NA	NA	4.41	3.04
216317_x_at	NA	NA	NA	0.48	0.57
216329_at	NA	NA	NA	0.24	0.44
216345_at	ZSWIM8	23053	zinc finger, SWIM-type containing 8	0.33	0.33
216629_at	SRRM2	23524	serine/arginine repetitive matrix 2	0.8	0.86
216685_s_at	MTAP	4507	methylthioadenosine phosphorylase	0.39	0.69
216715_at	NA	NA	NA	0.37	0.54
216743_at	NA	NA	NA	0.56	0.46
216753_at	NA	NA	NA	0.17	0.12
216850_at	NA	NA	NA	0.41	0.3
216949_s_at	NA	NA	NA	0.55	0.66
217075_x_at	KMT2B	9757	lysine (K)-specific methyltransferase 2B	6.16	10.09
217189_s_at	SMG7	9887	SMG7 nonsense mediated mRNA decay factor	0.62	0.53
217402_at	NA	NA	NA	3.43	2.85
217510_at	CRX	1406	cone-rod homeobox	3.96	6.91
217593_at	ZSCAN18	65982	zinc finger and SCAN domain containing 18	0.65	0.49
218828_at	NA	NA	NA	0.63	0.61
219095_at	NA	NA	NA	0.87	0.71
219415_at	TTYH1	57348	tweety family member 1	0.47	0.62
219597_s_at	DUOX1	53905	dual oxidase 1	3.08	6.75
220030_at	STYK1	55359	serine/threonine/tyrosine kinase 1	0.55	0.66
220316_at	NPAS3	64067	neuronal PAS domain protein 3	0.35	0.4
220739_s_at	CNNM3	26505	cyclin and CBS domain divalent metal cation transport mediator 3	0.51	0.63
221171_at	CCDC30	728621	coiled-coil domain containing 30	0.34	0.3
221379_at	NA	NA	NA	0.3	0.19
221427_s_at	CCNL2	81669	cyclin L2	0.9	0.74
221429_x_at	TEX13A	56157	testis expressed 13A	4.05	6.18
221640_s_at	PIDD1	55367	p53-induced death domain protein 1	0.7	0.7
221651_x_at	NA	NA	NA	0.84	0.54
222106_at	PRND	23627	prion protein 2 (dublet)	1.03	0.47
222554_s_at	NOL6	65083	nucleolar protein 6 (RNA-associated)	1.58	1.45
222891_s_at	BCL11A	53335	B-cell CLL/lymphoma 11A (zinc finger protein)	0.75	0.36
222898_s_at	DLL3	10683	delta-like 3 (Drosophila)	0.55	0.37
223799_at	MSANTD4	84437	Myb/SANT-like DNA-binding domain containing 4 with coiled-coils	0.49	0.58
223813_at	PRND	23627	prion protein 2 (dublet)	0.21	0.19
223820_at	RBP5	83758	retinol binding protein 5, cellular	0.53	0.81
223881_at	ICA1L	130026	islet cell autoantigen 1,69kDa-like	0.76	0.76
223988_x_at	METTL17	64745	methyltransferase like 17	0.79	0.73
224070_at	AKR1C6P	389932	aldo-keto reductase family 1, member C6, pseudogene	0.79	0.68
224190_x_at	NOD1	10392	nucleotide-binding oligomerization domain containing 1	0.6	0.75
224282_s_at	AGPAT3	56894	1-acylglycerol-3-phosphate O-acyltransferase 3	0.16	0.18
224784_at	MLLT6	4302	myeloid/lymphoid or mixed-lineage leukemia; translocated to, 6	0.68	0.67
225191_at	CIRBP	1153	cold inducible RNA binding protein	0.95	0.84
225248_at	SPPL2B	56928	signal peptide peptidase like 2B	0.37	0.4
225255_at	MRPL35	51318	mitochondrial ribosomal protein L35	0.91	0.83
226028_at	ROBO4	54538	roundabout guidance receptor 4	2.29	2.53
227494_at	NR6A1	2649	nuclear receptor subfamily 6, group A, member 1	1.3	1.16
228409_at	PLIN4	729359	perilipin 4	1.81	3.13
228510_at	ATAT1	79969	alpha tubulin acetyltransferase 1	0.51	0.38
228607_at	OAS2	4939	2'-5'-oligoadenylate synthetase 2, 69/71kDa	1.92	4.51
229244_at	LSAMP	4045	limbic system-associated membrane protein	0.1	0.12
229480_at	MAGI2-AS3	100505881	MAGI2 antisense RNA 3	0.31	0.3
230011_at	MEI1	150365	meiotic double-stranded break formation protein 1	0.15	0.19
230487_at	C6orf99	100130967	chromosome 6 open reading frame 99	0.68	0.78
230591_at	LOC729887	729887	uncharacterized LOC729887	0.72	0.69
230959_at	NA	NA	NA	0.68	0.65
231040_at	RORB	6096	RAR-related orphan receptor B	0.64	0.84
231053_at	KCNB1	3745	potassium channel, voltage gated Shab related subfamily B, member 1	0.5	0.43
231338_at	NUTM1	256646	NUT midline carcinoma, family member 1	0.69	0.66
231427_at	LOC284648	284648	uncharacterized LOC284648	0.22	0.19
231432_at	NA	NA	NA	8.18	6.22
231463_at	CNTD1	124817	cyclin N-terminal domain containing 1	0.48	0.74
231608_at	NA	NA	NA	0.28	0.33
231627_at	LINC00919	100505619	long intergenic non-protein coding RNA 919	0.41	0.42
231792_at	MYLK2	85366	myosin light chain kinase 2	0.46	0.62
231860_at	BRWD1	54014	bromodomain and WD repeat domain containing 1	0.53	0.53
231905_at	C20orf96	140680	chromosome 20 open reading frame 96	0.62	0.57
232050_at	NA	NA	NA	0.48	0.67
232399_at	DCLK3	85443	doublecortin-like kinase 3	0.39	0.42
232532_at	QRICH2	84074	glutamine rich 2	0.64	0.6
232534_at	LIN37	55957	lin-37 DREAM MuvB core complex component	0.66	0.63
232595_at	NA	NA	NA	0.73	0.66
232766_at	BANF2	140836	barrier to autointegration factor 2	1.78	1.52
232836_at	LINC00687	728450	long intergenic non-protein coding RNA 687	0.87	0.78
232870_at	HDAC10	83933	histone deacetylase 10	2.66	1.52
232897_at	LOC403323	403323	uncharacterized LOC403323	0.4	0.46
232922_s_at	SLC17A9	63910	solute carrier family 17 (vesicular nucleotide transporter), member 9	0.5	0.53
232962_x_at	NA	NA	NA	0.82	0.69
233361_at	ANKRD44	91526	ankyrin repeat domain 44	0.44	0.38
233518_at	NA	NA	NA	0.72	0.48
233552_at	NA	NA	NA	0.25	0.51
233555_s_at	SULF2	55959	sulfatase 2	0.6	0.6
233726_at	NA	NA	NA	1.65	4.67
233765_at	NA	NA	NA	0.44	0.58
233773_at	NA	NA	NA	0.56	0.54
233942_at	CYP51A1-AS1	613126	CYP51A1 antisense RNA 1	2.94	6.09
233986_s_at	PLEKHG2	64857	pleckstrin homology domain containing, family G (with RhoGef domain) member 2	0.48	0.45
234084_x_at	NA	NA	NA	0.43	0.35
234231_at	CASP16P	197350	caspase 16, pseudogene	0.43	0.6
234850_at	MOGAT3	346606	monoacylglycerol O-acyltransferase 3	9.19	6.14
235351_at	TTLL7	79739	tubulin tyrosine ligase-like family member 7	4.1	8.22
235383_at	MYO7B	4648	myosin VIIB	0.55	0.44
235710_at	VPS53	55275	vacuolar protein sorting 53 homolog (S. cerevisiae)	0.07	0.23
235877_at	NA	NA	NA	1.1	0.56
236499_at	FAAP20	199990	Fanconi anemia core complex associated protein 20	0.22	0.16
236599_at	NA	NA	NA	0.86	1.01
236668_at	LOC101926967	101926967	uncharacterized LOC101926967	0.6	0.51
236682_at	NA	NA	NA	0.88	0.76
236743_at	GPAT4	137964	glycerol-3-phosphate acyltransferase 4	0.51	0.5
237115_at	NA	NA	NA	0.67	0.73
237223_at	NA	NA	NA	0.52	0.5
237633_at	NA	NA	NA	1.24	1.22
237649_at	COPS4	51138	COP9 signalosome subunit 4	0.41	0.52
237668_at	LOC100507201	100507201	uncharacterized LOC100507201	0.4	0.79
237709_at	LOC100507513	100507513	uncharacterized LOC100507513	0.25	0.27
237936_at	NA	NA	NA	0.59	0.61
237983_at	NA	NA	NA	1.34	5.06
238201_at	NA	NA	NA	0.41	0.43
238540_at	LOC401320	401320	uncharacterized LOC401320	0.59	0.6
238642_at	ANKRD13D	338692	ankyrin repeat domain 13 family, member D	0.57	0.51
238777_x_at	ATMIN	23300	ATM interactor	0.85	0.91
238898_at	FOXP4-AS1	101060264	FOXP4 antisense RNA 1	0.7	0.72
238899_at	NA	NA	NA	0.49	0.38
238980_x_at	ENTHD2	146705	ENTH domain containing 2	4.18	1.89
239039_at	NA	NA	NA	0.38	0.45
239235_at	NA	NA	NA	0.58	1.03
239461_at	GALNT15	117248	polypeptide N-acetylgalactosaminyltransferase 15	0.44	0.25
239522_at	IL12RB1	3594	interleukin 12 receptor, beta 1	0.78	0.76
239605_x_at	NA	NA	NA	0.59	0.34
239687_at	SLX4	84464	SLX4 structure-specific endonuclease subunit	0.32	0.37
239707_at	SLC5A10	125206	solute carrier family 5 (sodium/sugar cotransporter), member 10	0.42	0.56
239808_at	NA	NA	NA	0.42	0.36
239894_at	NEBL-AS1	100128511	NEBL antisense RNA 1	0.49	0.52
239915_at	NA	NA	NA	0.2	0.14
239976_at	NA	NA	NA	0.43	0.31
240018_at	NA	NA	NA	0.26	0.2
240028_at	FSIP2	401024	fibrous sheath interacting protein 2	0.11	0.16
240076_at	NA	NA	NA	1.67	1.64
240187_at	PPP1R3C	5507	protein phosphatase 1, regulatory subunit 3C	0.38	0.43
240345_x_at	NA	NA	NA	0.55	0.49
240405_at	NA	NA	NA	0.33	0.28
240477_at	NA	NA	NA	0.12	0.1
240519_at	NA	NA	NA	0.48	0.21
240527_at	NA	NA	NA	0.84	0.47
240540_at	NA	NA	NA	0.62	0.93
240560_at	NA	NA	NA	0.48	0.44
240615_at	PTOV1-AS1	100506033	PTOV1 antisense RNA 1	0.68	0.79
240661_at	LOC100506459	100506459	uncharacterized LOC100506459	0.77	0.44
240676_at	NA	NA	NA	0.8	0.71
240709_at	SEZ6L	23544	seizure related 6 homolog (mouse)-like	0.17	0.13
240978_at	NA	NA	NA	0.8	0.42
241230_at	CA12	771	carbonic anhydrase XII	0.45	0.58
241354_at	ASMTL-AS1	80161	ASMTL antisense RNA 1	0.28	0.72
241537_at	NA	NA	NA	2.93	5.41
241638_at	NA	NA	NA	1.85	2.02
241695_s_at	NA	NA	NA	0.25	0.25
241736_at	FBXW2	26190	F-box and WD repeat domain containing 2	0.36	0.52
241854_at	DNASE1	1773	deoxyribonuclease I	0.62	0.84
241871_at	CAMK4	814	calcium/calmodulin-dependent protein kinase IV	6.25	8.09
241998_at	C2orf80	389073	chromosome 2 open reading frame 80	1.9	3.84
242104_at	NA	NA	NA	1.45	1.62
242116_x_at	NA	NA	NA	0.49	0.67
242309_at	NA	NA	NA	0.66	0.66
242675_x_at	NA	NA	NA	0.14	0.22
242781_at	FAM199X	139231	family with sequence similarity 199, X-linked	0.42	0.51
242894_at	NA	NA	NA	0.31	0.24
243029_at	KREMEN1	83999	kringle containing transmembrane protein 1	0.51	0.51
243223_at	NA	NA	NA	0.55	0.58
243424_at	NA	NA	NA	9.25	2.31
243573_at	NA	NA	NA	2.46	7.14
243584_at	NA	NA	NA	4.54	1.54
243764_at	VSIG1	340547	V-set and immunoglobulin domain containing 1	0.45	0.57
244000_at	NA	NA	NA	0.32	0.25
244151_at	SMLR1	100507203	small leucine-rich protein 1	0.19	0.34
244553_at	HOTTIP	100316868	HOXA distal transcript antisense RNA	0.52	0.57
244562_s_at	NA	NA	NA	0.77	0.82
244593_at	HID1	283987	HID1 domain containing	0.53	0.73
244637_at	NA	NA	NA	1.43	0.91
244863_at	SH3GLB2	56904	SH3-domain GRB2-like endophilin B2	0.49	0.49
1552538_a_at	KIF6	221458	kinesin family member 6	6.17	5.97
1556578_a_at	FLJ31945	440137	uncharacterized LOC440137	0.45	0.47
1557787_at	LOC101929153	101929153	uncharacterized LOC101929153	0.32	0.28
1559326_at	DIO3OS	64150	DIO3 opposite strand/antisense RNA (head to head)	0.34	0.32
1559623_at	C11orf54	28970	chromosome 11 open reading frame 54	0.34	0.29
1560589_a_at	LOC101928132	101928132	uncharacterized LOC101928132	0.73	0.75
1570329_at	NA	NA	NA	0.21	0.1
205782_at	FGF7	2252	fibroblast growth factor 7	0.56	0.43
206225_at	ZNF507	22847	zinc finger protein 507	0.29	0.21
212029_s_at	NA	NA	NA	0.21	0.26
212059_s_at	TRPC4AP	26133	transient receptor potential cation channel, subfamily C, member 4 associated protein	0.57	0.66
217262_s_at	CELSR1	9620	cadherin, EGF LAG seven-pass G-type receptor 1	0.31	0.32
223285_s_at	ST6GALNAC4	27090	ST6 (alpha-N-acetyl-neuraminyl-2,3-beta-galactosyl-1,3)-N-acetylgalactosaminide alpha-2,6-sialyltransferase 4	0.32	0.4
228806_at	RORC	6097	RAR-related orphan receptor C	0.13	0.21
233378_at	NA	NA	NA	3.77	11.6
239756_at	NA	NA	NA	5.41	6.44
241468_at	NA	NA	NA	0.55	0.6
242628_at	KLRB1	3820	killer cell lectin-like receptor subfamily B, member 1	3.9	6.46

## Sheet: diffexp 0.1FA FC2
These differentially expressed transcripts for 0.1 ppm formaldehyde treatment are on the basis of p value < 0.05 and fold change of 2 criteria for differential expression. All transcripts are differentially expressed in both comp2 and comp4 but not in comp1. This list also includes transcripts which are also differentially expressed in treatment of 0.5 ppm formaldehyde.
probeID	geneSymbol	EntrezID	Name	FC (comp2)	FC (comp4)
1552839_at	FAM71D	161142	family with sequence similarity 71, member D	3.81	4.32
1553032_at	IL31RA	133396	interleukin 31 receptor A	7.18	4.39
1553547_at	RBM26	64062	RNA binding motif protein 26	0.36	0.3
1553914_at	LOC162137	162137	uncharacterized LOC162137	0.42	0.45
1554518_at	GSTCD	79807	glutathione S-transferase, C-terminal domain containing	0.37	0.25
1554571_at	APBB1IP	54518	amyloid beta (A4) precursor protein-binding, family B, member 1 interacting protein	0.18	0.16
1555485_s_at	NA	NA	NA	2.95	2.63
1555687_a_at	CLEC4C	170482	C-type lectin domain family 4, member C	0.3	0.34
1556314_a_at	NA	NA	NA	0.15	0.15
1557136_at	ATP13A4	84239	ATPase type 13A4	0.32	0.36
1557627_at	NA	NA	NA	7.96	8.03
1557707_at	NA	NA	NA	0.22	0.32
1558782_a_at	NFYC-AS1	100130557	NFYC antisense RNA 1	0.15	0.15
1559450_at	NA	NA	NA	0.26	0.2
1559828_at	FAM170B	170370	family with sequence similarity 170, member B	0.49	0.44
1560185_at	NA	NA	NA	0.23	0.24
1560396_at	KLHL6	89857	kelch-like family member 6	0.35	0.31
1560491_at	LOC102546299	102546299	uncharacterized LOC102546299	0.13	0.1
1561137_s_at	GYPE	2996	glycophorin E (MNS blood group)	0.11	0.08
1561319_at	OTX2-AS1	100309464	OTX2 antisense RNA 1 (head to head)	0.32	0.17
1561414_at	LINC01242	401497	long intergenic non-protein coding RNA 1242	0.25	0.42
1561455_at	LOC284294	284294	uncharacterized LOC284294	6.16	3.72
1561506_at	BARX1-AS1	101928040	BARX1 antisense RNA 1 (head to head)	0.24	0.3
1561527_at	LINC01514	101927396	long intergenic non-protein coding RNA 1514	0.38	0.4
1561543_at	NA	NA	NA	0.13	0.26
1562166_at	NA	NA	NA	2.68	3.04
1562222_at	LOC101927606	101927606	uncharacterized LOC101927606	7.92	5.17
1562455_at	LOC101929586	101929586	uncharacterized LOC101929586	3.37	6.93
1565026_a_at	OFCC1	266553	orofacial cleft 1 candidate 1	0.24	0.08
1565762_at	NA	NA	NA	0.34	0.33
1566032_at	NA	NA	NA	0.35	0.24
1566696_at	NA	NA	NA	0.41	0.38
1566766_a_at	MACC1	346389	metastasis associated in colon cancer 1	0.18	0.27
1566861_at	GATM	2628	glycine amidinotransferase (L-arginine:glycine amidinotransferase)	0.07	0.17
1566873_at	NA	NA	NA	0.17	0.12
1567079_at	CLN6	54982	ceroid-lipofuscinosis, neuronal 6, late infantile, variant	0.14	0.28
1567100_at	NA	NA	NA	0.12	0.12
1568718_at	SLC22A23	63027	solute carrier family 22, member 23	0.12	0.19
1568844_at	LOC101929528	101929528	uncharacterized LOC101929528	0.33	0.44
1569415_at	NA	NA	NA	0.45	0.42
1569431_at	PAFAH1B2	5049	platelet-activating factor acetylhydrolase 1b, catalytic subunit 2 (30kDa)	2.22	2.2
1570345_at	LINC00474	58483	long intergenic non-protein coding RNA 474	4.28	5.35
1570366_x_at	ZNF709	163051	zinc finger protein 709	0.4	0.17
204124_at	SLC34A2	10568	solute carrier family 34 (type II sodium/phosphate cotransporter), member 2	2.45	3.23
204941_s_at	ALDH3B2	222	aldehyde dehydrogenase 3 family, member B2	6.9	5.65
205338_s_at	DCT	1638	dopachrome tautomerase	0.25	0.36
205723_at	CNTFR	1271	ciliary neurotrophic factor receptor	0.36	0.34
205778_at	KLK7	5650	kallikrein-related peptidase 7	0.38	0.41
205919_at	HBE1	3046	hemoglobin, epsilon 1	0.35	0.46
206203_at	RCVRN	5957	recoverin	0.2	0.38
206793_at	PNMT	5409	phenylethanolamine N-methyltransferase	0.32	0.27
206946_at	HCN4	10021	hyperpolarization activated cyclic nucleotide gated potassium channel 4	0.42	0.46
207103_at	KCND2	3751	potassium channel, voltage gated Shal related subfamily D, member 2	14.79	3.55
208550_x_at	KCNG2	26251	potassium channel, voltage gated modifier subfamily G, member 2	3.48	3.56
210279_at	GPR18	2841	G protein-coupled receptor 18	0.14	0.09
210520_at	FETUB	26998	fetuin B	0.46	0.46
210533_at	MSH4	4438	mutS homolog 4	10.95	2.33
210769_at	CNGB1	1258	cyclic nucleotide gated channel beta 1	0.44	0.44
210928_at	NA	NA	NA	2.29	3.45
211064_at	ZNF493	284443	zinc finger protein 493	0.37	0.41
211442_x_at	CYP3A43	64816	cytochrome P450, family 3, subfamily A, polypeptide 43	0.3	0.35
211862_x_at	CFLAR	8837	CASP8 and FADD-like apoptosis regulator	0.34	0.46
213369_at	CDHR1	92211	cadherin-related family member 1	0.17	0.32
214147_at	MROH7	374977	maestro heat-like repeat family member 7	0.26	0.22
214250_at	NUMA1	4926	nuclear mitotic apparatus protein 1	0.49	0.48
214275_at	MED12	9968	mediator complex subunit 12	0.11	0.09
214386_at	HMX1	3166	H6 family homeobox 1	0.28	0.38
214485_at	ODF1	4956	outer dense fiber of sperm tails 1	0.38	0.35
215097_at	CAPZB	832	capping protein (actin filament) muscle Z-line, beta	0.22	0.17
215488_at	NA	NA	NA	0.35	0.4
215621_s_at	NA	NA	NA	0.26	0.21
215651_at	NA	NA	NA	0.27	0.35
216157_at	NA	NA	NA	0.18	0.22
216223_at	CPN2	1370	carboxypeptidase N, polypeptide 2	0.06	0.07
216301_at	NA	NA	NA	4.41	3.04
216329_at	NA	NA	NA	0.24	0.44
216345_at	ZSWIM8	23053	zinc finger, SWIM-type containing 8	0.33	0.33
216753_at	NA	NA	NA	0.17	0.12
216850_at	NA	NA	NA	0.41	0.3
217075_x_at	KMT2B	9757	lysine (K)-specific methyltransferase 2B	6.16	10.09
217402_at	NA	NA	NA	3.43	2.85
217510_at	CRX	1406	cone-rod homeobox	3.96	6.91
219597_s_at	DUOX1	53905	dual oxidase 1	3.08	6.75
220259_at	PLEKHH3	79990	pleckstrin homology domain containing, family H (with MyTH4 domain) member 3	0.26	0.26
220316_at	NPAS3	64067	neuronal PAS domain protein 3	0.35	0.4
221171_at	CCDC30	728621	coiled-coil domain containing 30	0.34	0.3
221379_at	NA	NA	NA	0.3	0.19
221429_x_at	TEX13A	56157	testis expressed 13A	4.05	6.18
223813_at	PRND	23627	prion protein 2 (dublet)	0.21	0.19
224282_s_at	AGPAT3	56894	1-acylglycerol-3-phosphate O-acyltransferase 3	0.16	0.18
225248_at	SPPL2B	56928	signal peptide peptidase like 2B	0.37	0.4
226028_at	ROBO4	54538	roundabout guidance receptor 4	2.29	2.53
229244_at	LSAMP	4045	limbic system-associated membrane protein	0.1	0.12
229480_at	MAGI2-AS3	100505881	MAGI2 antisense RNA 3	0.31	0.3
230011_at	MEI1	150365	meiotic double-stranded break formation protein 1	0.15	0.19
231053_at	KCNB1	3745	potassium channel, voltage gated Shab related subfamily B, member 1	0.5	0.43
231427_at	LOC284648	284648	uncharacterized LOC284648	0.22	0.19
231432_at	NA	NA	NA	8.18	6.22
231608_at	NA	NA	NA	0.28	0.33
231627_at	LINC00919	100505619	long intergenic non-protein coding RNA 919	0.41	0.42
232399_at	DCLK3	85443	doublecortin-like kinase 3	0.39	0.42
232897_at	LOC403323	403323	uncharacterized LOC403323	0.4	0.46
233361_at	ANKRD44	91526	ankyrin repeat domain 44	0.44	0.38
233942_at	CYP51A1-AS1	613126	CYP51A1 antisense RNA 1	2.94	6.09
233986_s_at	PLEKHG2	64857	pleckstrin homology domain containing, family G (with RhoGef domain) member 2	0.48	0.45
234084_x_at	NA	NA	NA	0.43	0.35
234850_at	MOGAT3	346606	monoacylglycerol O-acyltransferase 3	9.19	6.14
235351_at	TTLL7	79739	tubulin tyrosine ligase-like family member 7	4.1	8.22
235710_at	VPS53	55275	vacuolar protein sorting 53 homolog (S. cerevisiae)	0.07	0.23
236499_at	FAAP20	199990	Fanconi anemia core complex associated protein 20	0.22	0.16
237709_at	LOC100507513	100507513	uncharacterized LOC100507513	0.25	0.27
238201_at	NA	NA	NA	0.41	0.43
238899_at	NA	NA	NA	0.49	0.38
239039_at	NA	NA	NA	0.38	0.45
239461_at	GALNT15	117248	polypeptide N-acetylgalactosaminyltransferase 15	0.44	0.25
239687_at	SLX4	84464	SLX4 structure-specific endonuclease subunit	0.32	0.37
239808_at	NA	NA	NA	0.42	0.36
239915_at	NA	NA	NA	0.2	0.14
239976_at	NA	NA	NA	0.43	0.31
240018_at	NA	NA	NA	0.26	0.2
240028_at	FSIP2	401024	fibrous sheath interacting protein 2	0.11	0.16
240187_at	PPP1R3C	5507	protein phosphatase 1, regulatory subunit 3C	0.38	0.43
240405_at	NA	NA	NA	0.33	0.28
240477_at	NA	NA	NA	0.12	0.1
240519_at	NA	NA	NA	0.48	0.21
240560_at	NA	NA	NA	0.48	0.44
240709_at	SEZ6L	23544	seizure related 6 homolog (mouse)-like	0.17	0.13
241537_at	NA	NA	NA	2.93	5.41
241695_s_at	NA	NA	NA	0.25	0.25
241871_at	CAMK4	814	calcium/calmodulin-dependent protein kinase IV	6.25	8.09
242675_x_at	NA	NA	NA	0.14	0.22
242894_at	NA	NA	NA	0.31	0.24
243424_at	NA	NA	NA	9.25	2.31
243573_at	NA	NA	NA	2.46	7.14
244000_at	NA	NA	NA	0.32	0.25
244151_at	SMLR1	100507203	small leucine-rich protein 1	0.19	0.34
244268_x_at	LOC646214	646214	p21 protein (Cdc42/Rac)-activated kinase 2 pseudogene	0.41	0.48
244863_at	SH3GLB2	56904	SH3-domain GRB2-like endophilin B2	0.49	0.49
1552538_a_at	KIF6	221458	kinesin family member 6	6.17	5.97
1556578_a_at	FLJ31945	440137	uncharacterized LOC440137	0.45	0.47
1557787_at	LOC101929153	101929153	uncharacterized LOC101929153	0.32	0.28
1559326_at	DIO3OS	64150	DIO3 opposite strand/antisense RNA (head to head)	0.34	0.32
1559623_at	C11orf54	28970	chromosome 11 open reading frame 54	0.34	0.29
1570329_at	NA	NA	NA	0.21	0.1
206225_at	ZNF507	22847	zinc finger protein 507	0.29	0.21
212029_s_at	NA	NA	NA	0.21	0.26
217262_s_at	CELSR1	9620	cadherin, EGF LAG seven-pass G-type receptor 1	0.31	0.32
223285_s_at	ST6GALNAC4	27090	ST6 (alpha-N-acetyl-neuraminyl-2,3-beta-galactosyl-1,3)-N-acetylgalactosaminide alpha-2,6-sialyltransferase 4	0.32	0.4
228806_at	RORC	6097	RAR-related orphan receptor C	0.13	0.21
233378_at	NA	NA	NA	3.77	11.6
239756_at	NA	NA	NA	5.41	6.44
242628_at	KLRB1	3820	killer cell lectin-like receptor subfamily B, member 1	3.9	6.46

## Sheet: diffexp 0.5FA
These differentially expressed transcripts for 0.5 ppm formaldehyde treatment are on the basis of only p value criterion 0.05 for differential expression. All transcripts are differentially expressed in both comp3 and comp5 but not in comp1. This list also includes transcripts which are also differentially expressed in treatment of 0.1 ppm formaldehyde.
probeID	geneSymbol	EntrezID	Name	FC (comp3)	FC (comp5)
1552578_a_at	MYO3B	140469	myosin IIIB	0.49	0.59
1552671_a_at	SLC9A7	84679	solute carrier family 9, subfamily A (NHE7, cation proton antiporter 7), member 7	0.77	0.93
1552701_a_at	CARD16	114769	caspase recruitment domain family, member 16	2.56	4.22
1552736_a_at	NETO1	81832	neuropilin (NRP) and tolloid (TLL)-like 1	6.82	5.82
1552849_at	M1AP	130951	meiosis 1 associated protein	0.61	0.73
1552927_at	TAB3	257397	TGF-beta activated kinase 1/MAP3K7 binding protein 3	0.18	0.2
1553208_s_at	ARL10	285598	ADP-ribosylation factor-like 10	0.46	0.47
1553341_at	UROC1	131669	urocanate hydratase 1	0.6	0.91
1553366_s_at	NA	NA	NA	0.42	0.56
1553555_at	TAS2R38	5726	taste receptor, type 2, member 38	2.86	2.88
1553691_at	B3GALNT2	148789	beta-1,3-N-acetylgalactosaminyltransferase 2	0.34	0.46
1554181_at	SNX32	254122	sorting nexin 32	0.64	0.71
1554554_at	CCDC57	284001	coiled-coil domain containing 57	5.67	4.26
1554659_at	NEK4	6787	NIMA-related kinase 4	0.36	0.42
1554789_a_at	PDE8B	8622	phosphodiesterase 8B	0.66	0.59
1554840_at	LOC280665	280665	anti-CNG alpha 1 cation channel translation product-like	0.25	0.26
1555071_at	TLL1	7092	tolloid-like 1	3.51	7.73
1555467_a_at	CELF1	10658	CUGBP, Elav-like family member 1	1.5	2.33
1555535_at	BPIFB6	128859	BPI fold containing family B, member 6	0.38	0.31
1555659_a_at	TREML1	340205	triggering receptor expressed on myeloid cells-like 1	0.58	0.17
1555703_at	ST3GAL3	6487	ST3 beta-galactoside alpha-2,3-sialyltransferase 3	2.87	8.95
1555719_a_at	MAATS1	89876	MYCBP-associated, testis expressed 1	1.27	0.6
1556058_s_at	SPEN	23013	spen family transcriptional repressor	4.97	3.29
1556492_a_at	NA	NA	NA	1.43	2.69
1556728_at	NA	NA	NA	0.36	0.33
1556781_at	NA	NA	NA	0.55	0.49
1556912_at	GIT2	9815	G protein-coupled receptor kinase interacting ArfGAP 2	0.35	0.25
1557301_a_at	NA	NA	NA	0.49	0.42
1557823_s_at	LOC401134	401134	uncharacterized LOC401134	0.13	0.34
1558481_s_at	TMCC1-AS1	100507032	TMCC1 antisense RNA 1 (head to head)	0.59	0.56
1558533_at	KRBA2	124751	KRAB-A domain containing 2	0.32	0.39
1558712_at	TMEM134	80194	transmembrane protein 134	1.86	2.59
1558770_a_at	PIK3R6	146850	phosphoinositide-3-kinase, regulatory subunit 6	7.4	2.39
1558999_x_at	NA	NA	NA	1.04	0.71
1559086_at	NA	NA	NA	0.45	0.36
1559284_at	LOC101929774	101929774	uncharacterized LOC101929774	0.52	0.43
1559492_at	LOC100506844	100506844	uncharacterized LOC100506844	1.27	0.82
1559568_at	NA	NA	NA	6.36	6.52
1559586_at	LOC728868	728868	uncharacterized LOC728868	4.27	6.26
1559630_at	NA	NA	NA	0.09	0.19
1559699_at	NA	NA	NA	1.35	10.24
1559706_at	ARHGEF28	64283	Rho guanine nucleotide exchange factor (GEF) 28	0.27	0.24
1559910_at	NA	NA	NA	0.62	0.45
1559989_at	TPM4	7171	tropomyosin 4	0.66	0.49
1560148_at	MIA3	375056	melanoma inhibitory activity family, member 3	1.64	2.46
1560240_at	LINC01293	101927861	long intergenic non-protein coding RNA 1293	2.24	3.63
1560439_at	LINGO3	645191	leucine rich repeat and Ig domain containing 3	1.17	0.45
1560750_at	LOC151121	151121	uncharacterized LOC151121	2.07	3.45
1561033_at	LOC101927211	101927211	uncharacterized LOC101927211	0.24	0.2
1561128_at	NA	NA	NA	2.5	2.86
1561280_at	LEMD1-AS1	284576	LEMD1 antisense RNA 1	3.46	2.69
1561313_at	NA	NA	NA	0.5	0.35
1561786_at	NA	NA	NA	4.55	1.99
1562010_x_at	NA	NA	NA	3.57	1.62
1562142_at	SKIV2L2	23517	superkiller viralicidic activity 2-like 2 (S. cerevisiae)	0.09	0.08
1562523_at	LOC101927641	101927641	uncharacterized LOC101927641	0.84	0.38
1562624_at	NA	NA	NA	1.46	2.07
1562752_at	NA	NA	NA	0.17	0.17
1562935_at	NA	NA	NA	0.46	0.36
1563012_x_at	NA	NA	NA	0.82	1.03
1563132_at	LINC01169	102723165	long intergenic non-protein coding RNA 1169	0.32	0.38
1563186_at	NA	NA	NA	2.36	2.25
1563283_at	LOC101927247	101927247	uncharacterized LOC101927247	0.85	0.8
1563407_x_at	ATP4B	496	ATPase, H+/K+ exchanging, beta polypeptide	0.25	0.1
1564387_at	DOPEY1	23033	dopey family member 1	0.55	0.61
1564632_at	NA	NA	NA	0.09	0.13
1566134_at	CARHSP1	23589	calcium regulated heat stable protein 1, 24kDa	2.49	2.88
1566340_at	SNORD8	319103	small nucleolar RNA, C/D box 8	0.1	0.07
1566501_at	LOC105375531	105375531	uncharacterized LOC105375531	1.55	3.13
1566582_x_at	NA	NA	NA	0.54	0.28
1566777_at	NA	NA	NA	0.84	0.51
1566963_at	NA	NA	NA	0.5	0.29
1567277_at	CTTN	2017	cortactin	1	0.53
1567682_x_at	SNORA74A	26821	small nucleolar RNA, H/ACA box 74A	4.73	3.41
1568661_at	NA	NA	NA	0.34	0.3
1568739_at	LOC285692	285692	uncharacterized LOC285692	5.8	3.75
1568784_at	LOC102725116	102725116	uncharacterized LOC102725116	2.09	2.53
1568805_at	NCOA7	135112	nuclear receptor coactivator 7	0.84	0.64
1568838_at	WASIR2	100132169	WASH and IL9R antisense RNA 2	0.69	0.52
1568879_a_at	LAMA3	3909	laminin, alpha 3	3.48	7.46
1568899_at	LOC101929511	101929511	uncharacterized LOC101929511	0.46	0.33
1569192_at	NA	NA	NA	0.42	0.4
1569525_s_at	NA	NA	NA	0.54	0.44
1569698_s_at	KIZ-AS1	101929591	KIZ antisense RNA 1	0.17	0.26
1569956_at	MYLK	4638	myosin light chain kinase	1.43	1.61
202460_s_at	LPIN2	9663	lipin 2	0.9	0.88
202850_at	ABCD3	5825	ATP-binding cassette, sub-family D (ALD), member 3	0.54	0.48
203933_at	RAB11FIP3	9727	RAB11 family interacting protein 3 (class II)	0.63	0.58
204580_at	MMP12	4321	matrix metallopeptidase 12	2.64	3.83
204647_at	HOMER3	9454	homer scaffolding protein 3	0.58	0.73
205247_at	NOTCH4	4855	notch 4	0.41	0.45
205663_at	PCBP3	54039	poly(rC) binding protein 3	1.28	1.67
206043_s_at	ATP2C2	9914	ATPase, Ca++ transporting, type 2C, member 2	0.47	0.5
206056_x_at	SPN	6693	sialophorin	0.63	0.67
206137_at	RIMS2	9699	regulating synaptic membrane exocytosis 2	0.76	0.61
206177_s_at	ARG1	383	arginase 1	5.39	2.32
206216_at	SRPK3	26576	SRSF protein kinase 3	1.78	2.99
206235_at	LIG4	3981	ligase IV, DNA, ATP-dependent	1.4	1.58
206410_at	NR0B2	8431	nuclear receptor subfamily 0, group B, member 2	0.91	0.42
206454_s_at	RHO	6010	rhodopsin	0.56	0.73
206486_at	LAG3	3902	lymphocyte-activation gene 3	0.65	0.64
206627_s_at	SSX1	6756	synovial sarcoma, X breakpoint 1	0.14	0.16
206642_at	DSG1	1828	desmoglein 1	1.7	1.46
206726_at	HPGDS	27306	hematopoietic prostaglandin D synthase	2.93	3.25
207019_s_at	AKAP4	8852	A kinase (PRKA) anchor protein 4	0.43	0.33
207059_at	PAX9	5083	paired box 9	0.62	0.69
207140_at	ALPI	248	alkaline phosphatase, intestinal	0.5	0.44
207155_at	TBX5	6910	T-box 5	0.26	0.5
207314_x_at	NA	NA	NA	4.56	3.25
207323_s_at	MBP	4155	myelin basic protein	0.86	0.74
207336_at	SOX5	6660	SRY (sex determining region Y)-box 5	3	2.6
207373_at	HOXD10	3236	homeobox D10	4.03	2.33
207584_at	LPA	4018	lipoprotein, Lp(a)	0.36	0.38
208043_at	NA	NA	NA	0.22	0.23
208148_at	MYH4	4622	myosin, heavy chain 4, skeletal muscle	2.2	0.53
208535_x_at	COL13A1	1305	collagen, type XIII, alpha 1	0.25	0.49
208558_at	OR10H1	26539	olfactory receptor, family 10, subfamily H, member 1	1.62	1.6
208565_at	MC5R	4161	melanocortin 5 receptor	1.7	4.68
208850_s_at	THY1	7070	Thy-1 cell surface antigen	3.12	2.83
210187_at	FKBP1A	2280	FK506 binding protein 1A, 12kDa	0.78	0.76
210287_s_at	FLT1	2321	fms-related tyrosine kinase 1	0.46	0.79
210374_x_at	PTGER3	5733	prostaglandin E receptor 3 (subtype EP3)	3.86	3.63
210392_x_at	NR6A1	2649	nuclear receptor subfamily 6, group A, member 1	0.77	0.95
210546_x_at	NA	NA	NA	0.78	0.54
210692_s_at	SLC43A3	29015	solute carrier family 43, member 3	1.66	0.48
210880_s_at	EFS	10278	embryonal Fyn-associated substrate	3.3	3
210882_s_at	TRO	7216	trophinin	0.72	0.7
210956_at	NA	NA	NA	0.42	0.86
211049_at	TLX2	3196	T-cell leukemia homeobox 2	0.64	0.52
211201_at	FSHR	2492	follicle stimulating hormone receptor	0.37	0.13
211282_x_at	TNFRSF25	8718	tumor necrosis factor receptor superfamily, member 25	0.63	0.97
211304_x_at	KCNJ5	3762	potassium channel, inwardly rectifying subfamily J, member 5	4.67	2.84
211447_s_at	PDE4A	5141	phosphodiesterase 4A, cAMP-specific	3.67	3.29
211634_x_at	NA	NA	NA	1.77	3.96
211841_s_at	TNFRSF25	8718	tumor necrosis factor receptor superfamily, member 25	0.81	0.96
211845_at	PVRL1	5818	poliovirus receptor-related 1 (herpesvirus entry mediator C)	2.38	2.41
211880_x_at	PCDHGA1	56114	protocadherin gamma subfamily A, 1	1.37	2.48
212272_at	LPIN1	23175	lipin 1	0.59	0.62
213169_at	SEMA5A	9037	sema domain, seven thrombospondin repeats (type 1 and type 1-like), transmembrane domain (TM) and short cytoplasmic domain, (semaphorin) 5A	0.98	0.49
213182_x_at	CDKN1C	1028	cyclin-dependent kinase inhibitor 1C (p57, Kip2)	0.5	0.85
213323_s_at	ZC3H7B	23264	zinc finger CCCH-type containing 7B	0.57	0.56
213499_at	CLCN2	1181	chloride channel, voltage-sensitive 2	0.62	0.56
214554_at	HIST1H2AL	8332	histone cluster 1, H2al	0.81	1.27
214601_at	TPH1	7166	tryptophan hydroxylase 1	0.8	0.71
214886_s_at	N4BP2L1	90634	NEDD4 binding protein 2-like 1	2.59	3.1
214929_s_at	KIAA1109	84162	KIAA1109	2.43	1.69
214932_at	KIDINS220	57498	kinase D-interacting substrate, 220kDa	0.89	0.64
215551_at	ESR1	2099	estrogen receptor 1	4.86	6.6
215639_at	SH2D3C	10044	SH2 domain containing 3C	0.13	0.18
215680_at	KIAA1654	85368	KIAA1654 protein	0.26	0.1
215681_at	KIAA1654	85368	KIAA1654 protein	4.02	3.65
215776_at	INSRR	3645	insulin receptor-related receptor	3.92	2.58
216010_x_at	FUT3	2525	fucosyltransferase 3 (galactoside 3(4)-L-fucosyltransferase, Lewis blood group)	0.17	0.19
216097_at	NA	NA	NA	0.09	0.14
216099_at	HTR7P1	93164	5-hydroxytryptamine (serotonin) receptor 7 pseudogene 1	2.62	1.97
216125_s_at	RANBP9	10048	RAN binding protein 9	0.72	0.72
216148_at	NA	NA	NA	0.44	0.41
216155_at	NA	NA	NA	0.17	0.16
216165_at	GARNL3	84253	GTPase activating Rap/RanGAP domain-like 3	0.39	0.54
216172_at	NA	NA	NA	0.72	0.58
216260_at	DICER1	23405	dicer 1, ribonuclease type III	1.64	1.74
216362_at	NA	NA	NA	0.59	0.43
216365_x_at	NA	NA	NA	0.79	0.51
216479_at	NA	NA	NA	0.81	0.72
216490_x_at	NA	NA	NA	0.59	0.69
216551_x_at	PLCG1	5335	phospholipase C, gamma 1	0.68	0.65
216616_at	NA	NA	NA	0.27	0.12
216638_s_at	PRLR	5618	prolactin receptor	3.29	2.92
216698_x_at	OR7E12P	10821	olfactory receptor, family 7, subfamily E, member 12 pseudogene	0.69	0.67
216718_at	LINC00302	388699	long intergenic non-protein coding RNA 302	1.54	4.29
216720_at	NA	NA	NA	4.2	4.14
216725_at	DCLK2	166614	doublecortin-like kinase 2	0.53	0.43
216810_at	KRTAP4-7	100132476	keratin associated protein 4-7	3.96	6.25
217048_at	NA	NA	NA	0.8	0.85
217135_x_at	NA	NA	NA	0.63	0.72
217215_s_at	NA	NA	NA	0.24	0.63
217242_at	ZNF154	7710	zinc finger protein 154	1.96	4.71
217289_s_at	SLC37A4	2542	solute carrier family 37 (glucose-6-phosphate transporter), member 4	0.66	0.55
217305_s_at	ADCY10	55811	adenylate cyclase 10 (soluble)	3.24	4.81
217350_at	NA	NA	NA	0.34	0.75
217369_at	IGHG1	3500	immunoglobulin heavy constant gamma 1 (G1m marker)	0.89	0.62
217382_at	NA	NA	NA	0.67	0.77
217422_s_at	CD22	933	CD22 molecule	0.31	0.29
217757_at	A2M	2	alpha-2-macroglobulin	0.52	0.46
218863_s_at	TNS1	7145	tensin 1	3.97	5.96
218899_s_at	BAALC	79870	brain and acute leukemia, cytoplasmic	2.22	1.99
219323_s_at	IL18BP	10068	interleukin 18 binding protein	0.49	0.61
219341_at	CLN8	2055	ceroid-lipofuscinosis, neuronal 8	0.6	0.44
219724_s_at	TESPA1	9840	thymocyte expressed, positive selection associated 1	0.28	0.36
219885_at	SLFN12	55106	schlafen family member 12	0.29	0.17
220020_at	XPNPEP3	63929	X-prolyl aminopeptidase 3, mitochondrial	0.4	0.39
220043_s_at	MFI2	4241	antigen p97 (melanoma associated) identified by monoclonal antibodies 133.2 and 96.5	0.33	0.24
220073_s_at	PLEKHG6	55200	pleckstrin homology domain containing, family G (with RhoGef domain) member 6	0.73	0.54
220080_at	FBXL8	55336	F-box and leucine-rich repeat protein 8	0.24	0.32
220411_x_at	PODNL1	79883	podocan-like 1	0.56	0.62
220429_at	NDST3	9348	N-deacetylase/N-sulfotransferase (heparan glucosaminyl) 3	0.66	0.98
220487_at	SNTG2	54221	syntrophin, gamma 2	1.98	1.9
220512_at	DLC1	10395	DLC1 Rho GTPase activating protein	0.4	0.58
220585_at	HKDC1	80201	hexokinase domain containing 1	0.5	0.59
220792_at	PRDM5	11107	PR domain containing 5	1.62	1.65
220826_at	TCP10L	140290	t-complex 10-like	0.3	0.46
220862_s_at	NA	NA	NA	0.41	0.39
220950_s_at	KANSL3	55683	KAT8 regulatory NSL complex subunit 3	0.94	0.79
221001_at	NA	NA	NA	4.14	3.25
221026_s_at	SCRT1	83482	scratch family zinc finger 1	4.47	8.25
221124_s_at	VSX1	30813	visual system homeobox 1	7.17	4.34
221295_at	CIDEA	1149	cell death-inducing DFFA-like effector a	0.44	0.65
221307_at	KCNIP1	30820	Kv channel interacting protein 1	0.2	0.2
221336_at	ATOH1	474	atonal bHLH transcription factor 1	6.21	5.57
221716_s_at	ACSBG2	81616	acyl-CoA synthetase bubblegum family member 2	2.58	1.61
222134_at	DDO	8528	D-aspartate oxidase	0.65	0.71
222189_at	AMBRA1	55626	autophagy/beclin-1 regulator 1	4.47	6.28
223216_x_at	NA	NA	NA	0.19	0.44
223662_x_at	DDX59	83479	DEAD (Asp-Glu-Ala-Asp) box polypeptide 59	0.83	0.75
223944_at	NLRP12	91662	NLR family, pyrin domain containing 12	0.86	1.75
224010_at	ANAPC11	51529	anaphase promoting complex subunit 11	2.12	1.95
224018_s_at	SCD5	79966	stearoyl-CoA desaturase 5	0.73	0.45
224110_at	PRO1804	100133319	uncharacterized LOC100133319	4.56	3.73
224134_at	MGC10814	84757	uncharacterized protein MGC10814	0.49	0.36
224397_s_at	TMTC1	83857	transmembrane and tetratricopeptide repeat containing 1	0.5	0.58
225453_x_at	CCDC124	115098	coiled-coil domain containing 124	0.75	0.79
226304_at	HSPB6	126393	heat shock protein, alpha-crystallin-related, B6	1.04	0.95
226411_at	EVI5L	115704	ecotropic viral integration site 5-like	0.61	0.79
227104_x_at	ZNF800	168850	zinc finger protein 800	1.4	1.82
227400_at	NFIX	4784	nuclear factor I/X (CCAAT-binding transcription factor)	0.67	0.68
227498_at	SOX6	55553	SRY (sex determining region Y)-box 6	0.62	0.53
227643_at	TPPP	11076	tubulin polymerization promoting protein	0.64	0.52
227910_at	XPNPEP3	63929	X-prolyl aminopeptidase 3, mitochondrial	0.74	0.64
228169_s_at	HES6	55502	hes family bHLH transcription factor 6	2.05	3.1
228576_s_at	MXRA8	54587	matrix-remodelling associated 8	0.47	0.41
228854_at	NA	NA	NA	5.29	4.82
228903_at	CES4A	283848	carboxylesterase 4A	0.97	0.74
229010_at	CBL	867	Cbl proto-oncogene, E3 ubiquitin protein ligase	0.7	0.76
229389_at	ATG16L2	89849	autophagy related 16-like 2	0.39	0.56
229834_at	NFIX	4784	nuclear factor I/X (CCAAT-binding transcription factor)	4.6	4.14
229972_at	LOC101926963	101926963	uncharacterized LOC101926963	0.42	0.3
230218_at	HIC1	3090	hypermethylated in cancer 1	7.68	4.62
230425_at	EPHB1	2047	EPH receptor B1	0.81	0.69
230633_at	TMEM102	284114	transmembrane protein 102	2.79	1.48
230770_at	NA	NA	NA	0.8	0.71
231044_at	C1orf194	127003	chromosome 1 open reading frame 194	1.61	3.72
231097_at	NA	NA	NA	0.51	0.48
231187_at	SLC28A1	9154	solute carrier family 28 (concentrative nucleoside transporter), member 1	3.27	2.56
231189_at	LINC01126	100129726	long intergenic non-protein coding RNA 1126	4.02	3.19
231257_at	TCERG1L	256536	transcription elongation regulator 1-like	0.34	0.5
231618_s_at	SUN3	256979	Sad1 and UNC84 domain containing 3	10.07	3.47
231717_s_at	ZNF226	7769	zinc finger protein 226	0.5	0.46
232244_at	KIAA1161	57462	KIAA1161	0.79	0.76
232245_at	SLC25A34	284723	solute carrier family 25, member 34	0.34	0.28
232289_at	NA	NA	NA	0.2	0.13
232306_at	CDH26	60437	cadherin 26	0.5	0.4
232745_x_at	SPEF2	79925	sperm flagellar 2	0.41	0.29
233010_at	NA	NA	NA	0.46	0.48
233142_at	LINC01224	104472717	long intergenic non-protein coding RNA 1224	0.21	0.44
233188_at	GALNT18	374378	polypeptide N-acetylgalactosaminyltransferase 18	0.07	0.1
233215_s_at	ZDHHC21	340481	zinc finger, DHHC-type containing 21	1	0.78
233292_s_at	NA	NA	NA	0.79	0.45
233307_x_at	MGST3	4259	microsomal glutathione S-transferase 3	0.67	0.63
233548_at	NA	NA	NA	0.72	0.52
233605_x_at	HNRNPM	4670	heterogeneous nuclear ribonucleoprotein M	1.42	1.48
233616_at	NA	NA	NA	1.65	0.69
233793_at	NA	NA	NA	2.67	2.73
233799_at	NA	NA	NA	0.99	4.47
233802_at	NA	NA	NA	0.32	0.29
233861_at	NA	NA	NA	0.57	0.6
233862_at	NA	NA	NA	0.39	0.3
233913_at	WFDC10A	140832	WAP four-disulfide core domain 10A	0.7	0.92
233962_at	FAM83C-AS1	140846	FAM83C antisense RNA 1	12.4	3.19
234009_at	NA	NA	NA	5.41	4.32
234012_at	NA	NA	NA	0.94	0.56
234223_at	NA	NA	NA	2.81	5.64
234453_s_at	LRRC74A	145497	leucine rich repeat containing 74A	0.55	0.69
234476_at	DNAH7	56171	dynein, axonemal, heavy chain 7	0.79	0.91
234536_at	SARDH	1757	sarcosine dehydrogenase	3.24	4.7
234637_at	KRTAP4-5	85289	keratin associated protein 4-5	0.71	0.63
234646_at	NA	NA	NA	2.7	2.16
234696_at	NA	NA	NA	1.38	2.08
234933_at	CC2D2A	57545	coiled-coil and C2 domain containing 2A	5.06	3.26
235055_x_at	MUC4	4585	mucin 4, cell surface associated	0.4	0.51
235122_at	HIVEP3	59269	human immunodeficiency virus type I enhancer binding protein 3	0.38	0.39
235131_at	RHOJ	57381	ras homolog family member J	0.42	0.35
235150_at	SESN3	143686	sestrin 3	0.65	0.84
235319_at	LINC01004	100216546	long intergenic non-protein coding RNA 1004	0.42	0.48
235481_at	COMMD10	51397	COMM domain containing 10	5.5	5.35
235650_at	CDHR3	222256	cadherin-related family member 3	0.48	0.57
235933_at	FLJ32154	149650	uncharacterized protein FLJ32154	3.18	2.59
235934_at	NA	NA	NA	0.72	0.62
236073_at	EPHA10	284656	EPH receptor A10	0.67	0.81
236142_at	NA	NA	NA	1.08	0.3
236183_at	DYNC1H1	1778	dynein, cytoplasmic 1, heavy chain 1	0.46	0.33
236258_at	RBBP8NL	140893	RBBP8 N-terminal like	0.65	0.61
236288_at	RNF34	80196	ring finger protein 34, E3 ubiquitin protein ligase	0.6	0.53
236548_at	GIPC2	54810	GIPC PDZ domain containing family, member 2	0.57	0.45
236578_at	NA	NA	NA	4.18	4.27
236583_at	NA	NA	NA	0.51	0.52
236669_at	SDCBP2-AS1	100507495	SDCBP2 antisense RNA 1	0.46	0.43
236691_at	NA	NA	NA	0.52	0.63
236926_at	TBX1	6899	T-box 1	0.67	0.7
237004_at	NA	NA	NA	4.51	3.32
237174_at	NA	NA	NA	0.85	0.78
237207_at	NA	NA	NA	0.44	0.17
237237_at	NA	NA	NA	0.81	0.76
237353_at	NA	NA	NA	0.32	0.26
237843_at	NA	NA	NA	0.47	0.62
238233_at	NA	NA	NA	3.94	4.53
238380_s_at	LINC00226	338004	long intergenic non-protein coding RNA 226	3.13	5.94
238579_at	C9orf85	138241	chromosome 9 open reading frame 85	0.25	0.44
238639_x_at	LOC102724312	102724312	uncharacterized LOC102724312	0.64	0.4
238680_at	NA	NA	NA	0.72	0.64
238839_at	OTX1	5013	orthodenticle homeobox 1	4.97	3.58
239042_at	TSR1	55720	TSR1, 20S rRNA accumulation, homolog (S. cerevisiae)	0.73	0.78
239286_at	CDH11	1009	cadherin 11, type 2, OB-cadherin (osteoblast)	0.64	0.7
239304_at	MFSD4	148808	major facilitator superfamily domain containing 4	0.43	0.46
239645_at	NA	NA	NA	1.93	2.3
239879_at	LINC01114	284998	long intergenic non-protein coding RNA 1114	0.61	0.33
239963_at	NA	NA	NA	1.19	1.32
240520_at	NA	NA	NA	0.5	0.4
240545_at	LOC286382	286382	uncharacterized LOC286382	4.77	6.45
240571_at	NA	NA	NA	0.67	0.65
240893_at	NA	NA	NA	3.04	1.94
241031_at	C2CD4A	145741	C2 calcium-dependent domain containing 4A	0.27	0.09
241148_at	ACTG2	72	actin, gamma 2, smooth muscle, enteric	0.75	0.56
241362_at	SOGA1	140710	suppressor of glucose, autophagy associated 1	0.79	0.79
241382_at	PCP4L1	654790	Purkinje cell protein 4 like 1	0.6	0.54
241585_at	LRRC4C	57689	leucine rich repeat containing 4C	0.16	0.22
241811_x_at	SLC6A4	6532	solute carrier family 6 (neurotransmitter transporter), member 4	0.33	0.43
241884_at	NA	NA	NA	0.42	0.41
242078_at	AFF3	3899	AF4/FMR2 family, member 3	0.28	0.44
242099_at	NA	NA	NA	0.43	0.4
242136_x_at	MGC70870	403340	C-terminal binding protein 2 pseudogene	0.7	0.77
242405_at	NA	NA	NA	0.69	0.55
242585_at	CKMT2-AS1	100131067	CKMT2 antisense RNA 1	0.41	0.62
242595_at	TSSK4	283629	testis-specific serine kinase 4	3.55	4.12
242767_at	LMCD1	29995	LIM and cysteine-rich domains 1	0.57	0.46
243106_at	CLEC12A	160364	C-type lectin domain family 12, member A	0.09	0.08
243204_at	LOC102725022	102725022	uncharacterized LOC102725022	0.31	0.49
243228_at	GTF3C4	9329	general transcription factor IIIC, polypeptide 4, 90kDa	0.49	1.16
243349_at	KIAA1324	57535	KIAA1324	0.27	0.23
243361_at	SREK1	140890	splicing regulatory glutamine/lysine-rich protein 1	0.34	0.36
243394_at	NA	NA	NA	1.91	2.26
243416_at	NA	NA	NA	1.58	1.66
243724_at	SLC33A1	9197	solute carrier family 33 (acetyl-CoA transporter), member 1	0.61	0.25
243951_at	ABCB1	5243	ATP-binding cassette, sub-family B (MDR/TAP), member 1	2.4	3.37
243957_at	LOC100128108	100128108	putative ubiquitin-conjugating enzyme E2Q2-like protein	1.36	1.83
244074_at	NA	NA	NA	0.61	0.61
244124_at	NA	NA	NA	1.61	2.01
244128_x_at	GLIS1	148979	GLIS family zinc finger 1	3.92	2.85
244572_at	KY	339855	kyphoscoliosis peptidase	0.55	0.43
244691_at	SETD5	55209	SET domain containing 5	0.54	0.69
244782_at	PPP3R2	5535	protein phosphatase 3, regulatory subunit B, beta	0.49	0.34
244866_at	NA	NA	NA	0.72	0.69
1552538_a_at	KIF6	221458	kinesin family member 6	4.24	4.55
1556578_a_at	FLJ31945	440137	uncharacterized LOC440137	0.21	0.14
1557787_at	LOC101929153	101929153	uncharacterized LOC101929153	0.14	0.09
1559326_at	DIO3OS	64150	DIO3 opposite strand/antisense RNA (head to head)	0.14	0.22
1559623_at	C11orf54	28970	chromosome 11 open reading frame 54	0.21	0.19
1560589_a_at	LOC101928132	101928132	uncharacterized LOC101928132	2.18	2.22
1570329_at	NA	NA	NA	0.13	0.07
205782_at	FGF7	2252	fibroblast growth factor 7	0.17	0.18
206225_at	ZNF507	22847	zinc finger protein 507	0.4	0.46
212029_s_at	NA	NA	NA	0.43	0.42
212059_s_at	TRPC4AP	26133	transient receptor potential cation channel, subfamily C, member 4 associated protein	0.53	0.52
217262_s_at	CELSR1	9620	cadherin, EGF LAG seven-pass G-type receptor 1	0.35	0.32
223285_s_at	ST6GALNAC4	27090	ST6 (alpha-N-acetyl-neuraminyl-2,3-beta-galactosyl-1,3)-N-acetylgalactosaminide alpha-2,6-sialyltransferase 4	0.21	0.21
228806_at	RORC	6097	RAR-related orphan receptor C	0.48	0.32
233378_at	NA	NA	NA	7.14	16.81
239756_at	NA	NA	NA	3.65	5.92
241468_at	NA	NA	NA	0.56	0.52
242628_at	KLRB1	3820	killer cell lectin-like receptor subfamily B, member 1	5.6	5.14

## Sheet: diffexp 0.5FA FC2
These differentially expressed transcripts for 0.5 ppm formaldehyde treatment are on the basis of p value < 0.05 and fold change of 2 criteria for differential expression. All transcripts are differentially expressed in both comp3 and comp5 but not in comp1. This list also includes transcripts which are also differentially expressed in treatment of 0.1 ppm formaldehyde.
probeID	geneSymbol		Name	FC (comp3)	FC (comp5)
1552701_a_at	CARD16	114769	caspase recruitment domain family, member 16	2.56	4.22
1552736_a_at	NETO1	81832	neuropilin (NRP) and tolloid (TLL)-like 1	6.82	5.82
1552927_at	TAB3	257397	TGF-beta activated kinase 1/MAP3K7 binding protein 3	0.18	0.2
1553208_s_at	ARL10	285598	ADP-ribosylation factor-like 10	0.46	0.47
1553555_at	TAS2R38	5726	taste receptor, type 2, member 38	2.86	2.88
1553691_at	B3GALNT2	148789	beta-1,3-N-acetylgalactosaminyltransferase 2	0.34	0.46
1554554_at	CCDC57	284001	coiled-coil domain containing 57	5.67	4.26
1554659_at	NEK4	6787	NIMA-related kinase 4	0.36	0.42
1554840_at	LOC280665	280665	anti-CNG alpha 1 cation channel translation product-like	0.25	0.26
1555071_at	TLL1	7092	tolloid-like 1	3.51	7.73
1555213_a_at	CLEC7A	64581	C-type lectin domain family 7, member A	0.4	0.37
1555535_at	BPIFB6	128859	BPI fold containing family B, member 6	0.38	0.31
1555703_at	ST3GAL3	6487	ST3 beta-galactoside alpha-2,3-sialyltransferase 3	2.87	8.95
1556058_s_at	SPEN	23013	spen family transcriptional repressor	4.97	3.29
1556728_at	NA	NA	NA	0.36	0.33
1556912_at	GIT2	9815	G protein-coupled receptor kinase interacting ArfGAP 2	0.35	0.25
1557301_a_at	NA	NA	NA	0.49	0.42
1557823_s_at	LOC401134	401134	uncharacterized LOC401134	0.13	0.34
1558533_at	KRBA2	124751	KRAB-A domain containing 2	0.32	0.39
1558770_a_at	PIK3R6	146850	phosphoinositide-3-kinase, regulatory subunit 6	7.4	2.39
1559086_at	NA	NA	NA	0.45	0.36
1559568_at	NA	NA	NA	6.36	6.52
1559586_at	LOC728868	728868	uncharacterized LOC728868	4.27	6.26
1559630_at	NA	NA	NA	0.09	0.19
1559706_at	ARHGEF28	64283	Rho guanine nucleotide exchange factor (GEF) 28	0.27	0.24
1560240_at	LINC01293	101927861	long intergenic non-protein coding RNA 1293	2.24	3.63
1560589_a_at	LOC101928132	101928132	uncharacterized LOC101928132	2.18	2.22
1560750_at	LOC151121	151121	uncharacterized LOC151121	2.07	3.45
1561033_at	LOC101927211	101927211	uncharacterized LOC101927211	0.24	0.2
1561128_at	NA	NA	NA	2.5	2.86
1561280_at	LEMD1-AS1	284576	LEMD1 antisense RNA 1	3.46	2.69
1562142_at	SKIV2L2	23517	superkiller viralicidic activity 2-like 2 (S. cerevisiae)	0.09	0.08
1562752_at	NA	NA	NA	0.17	0.17
1562935_at	NA	NA	NA	0.46	0.36
1563132_at	LINC01169	102723165	long intergenic non-protein coding RNA 1169	0.32	0.38
1563186_at	NA	NA	NA	2.36	2.25
1563407_x_at	ATP4B	496	ATPase, H+/K+ exchanging, beta polypeptide	0.25	0.1
1564632_at	NA	NA	NA	0.09	0.13
1566134_at	CARHSP1	23589	calcium regulated heat stable protein 1, 24kDa	2.49	2.88
1566340_at	SNORD8	319103	small nucleolar RNA, C/D box 8	0.1	0.07
1566963_at	NA	NA	NA	0.5	0.29
1567682_x_at	SNORA74A	26821	small nucleolar RNA, H/ACA box 74A	4.73	3.41
1568661_at	NA	NA	NA	0.34	0.3
1568739_at	LOC285692	285692	uncharacterized LOC285692	5.8	3.75
1568784_at	LOC102725116	102725116	uncharacterized LOC102725116	2.09	2.53
1568879_a_at	LAMA3	3909	laminin, alpha 3	3.48	7.46
1568899_at	LOC101929511	101929511	uncharacterized LOC101929511	0.46	0.33
1569192_at	NA	NA	NA	0.42	0.4
1569698_s_at	KIZ-AS1	101929591	KIZ antisense RNA 1	0.17	0.26
204580_at	MMP12	4321	matrix metallopeptidase 12	2.64	3.83
205247_at	NOTCH4	4855	notch 4	0.41	0.45
206043_s_at	ATP2C2	9914	ATPase, Ca++ transporting, type 2C, member 2	0.47	0.5
206177_s_at	ARG1	383	arginase 1	5.39	2.32
206627_s_at	SSX1	6756	synovial sarcoma, X breakpoint 1	0.14	0.16
206726_at	HPGDS	27306	hematopoietic prostaglandin D synthase	2.93	3.25
207019_s_at	AKAP4	8852	A kinase (PRKA) anchor protein 4	0.43	0.33
207140_at	ALPI	248	alkaline phosphatase, intestinal	0.5	0.44
207155_at	TBX5	6910	T-box 5	0.26	0.5
207314_x_at	NA	NA	NA	4.56	3.25
207336_at	SOX5	6660	SRY (sex determining region Y)-box 5	3	2.6
207373_at	HOXD10	3236	homeobox D10	4.03	2.33
207584_at	LPA	4018	lipoprotein, Lp(a)	0.36	0.38
208043_at	NA	NA	NA	0.22	0.23
208535_x_at	COL13A1	1305	collagen, type XIII, alpha 1	0.25	0.49
208850_s_at	THY1	7070	Thy-1 cell surface antigen	3.12	2.83
210374_x_at	PTGER3	5733	prostaglandin E receptor 3 (subtype EP3)	3.86	3.63
210880_s_at	EFS	10278	embryonal Fyn-associated substrate	3.3	3
211201_at	FSHR	2492	follicle stimulating hormone receptor	0.37	0.13
211304_x_at	KCNJ5	3762	potassium channel, inwardly rectifying subfamily J, member 5	4.67	2.84
211447_s_at	PDE4A	5141	phosphodiesterase 4A, cAMP-specific	3.67	3.29
211845_at	PVRL1	5818	poliovirus receptor-related 1 (herpesvirus entry mediator C)	2.38	2.41
214886_s_at	N4BP2L1	90634	NEDD4 binding protein 2-like 1	2.59	3.1
215551_at	ESR1	2099	estrogen receptor 1	4.86	6.6
215639_at	SH2D3C	10044	SH2 domain containing 3C	0.13	0.18
215680_at	KIAA1654	85368	KIAA1654 protein	0.26	0.1
215681_at	KIAA1654	85368	KIAA1654 protein	4.02	3.65
215776_at	INSRR	3645	insulin receptor-related receptor	3.92	2.58
216010_x_at	FUT3	2525	fucosyltransferase 3 (galactoside 3(4)-L-fucosyltransferase, Lewis blood group)	0.17	0.19
216097_at	NA	NA	NA	0.09	0.14
216148_at	NA	NA	NA	0.44	0.41
216155_at	NA	NA	NA	0.17	0.16
216616_at	NA	NA	NA	0.27	0.12
216638_s_at	PRLR	5618	prolactin receptor	3.29	2.92
216720_at	NA	NA	NA	4.2	4.14
216810_at	KRTAP4-7	100132476	keratin associated protein 4-7	3.96	6.25
217305_s_at	ADCY10	55811	adenylate cyclase 10 (soluble)	3.24	4.81
217422_s_at	CD22	933	CD22 molecule	0.31	0.29
218863_s_at	TNS1	7145	tensin 1	3.97	5.96
219724_s_at	TESPA1	9840	thymocyte expressed, positive selection associated 1	0.28	0.36
219885_at	SLFN12	55106	schlafen family member 12	0.29	0.17
220020_at	XPNPEP3	63929	X-prolyl aminopeptidase 3, mitochondrial	0.4	0.39
220043_s_at	MFI2	4241	antigen p97 (melanoma associated) identified by monoclonal antibodies 133.2 and 96.5	0.33	0.24
220059_at	STAP1	26228	signal transducing adaptor family member 1	0.31	0.12
220080_at	FBXL8	55336	F-box and leucine-rich repeat protein 8	0.24	0.32
220826_at	TCP10L	140290	t-complex 10-like	0.3	0.46
220862_s_at	NA	NA	NA	0.41	0.39
221001_at	NA	NA	NA	4.14	3.25
221026_s_at	SCRT1	83482	scratch family zinc finger 1	4.47	8.25
221124_s_at	VSX1	30813	visual system homeobox 1	7.17	4.34
221307_at	KCNIP1	30820	Kv channel interacting protein 1	0.2	0.2
221336_at	ATOH1	474	atonal bHLH transcription factor 1	6.21	5.57
222189_at	AMBRA1	55626	autophagy/beclin-1 regulator 1	4.47	6.28
223216_x_at	NA	NA	NA	0.19	0.44
224110_at	PRO1804	100133319	uncharacterized LOC100133319	4.56	3.73
224134_at	MGC10814	84757	uncharacterized protein MGC10814	0.49	0.36
228169_s_at	HES6	55502	hes family bHLH transcription factor 6	2.05	3.1
228576_s_at	MXRA8	54587	matrix-remodelling associated 8	0.47	0.41
228854_at	NA	NA	NA	5.29	4.82
229834_at	NFIX	4784	nuclear factor I/X (CCAAT-binding transcription factor)	4.6	4.14
229972_at	LOC101926963	101926963	uncharacterized LOC101926963	0.42	0.3
230218_at	HIC1	3090	hypermethylated in cancer 1	7.68	4.62
231187_at	SLC28A1	9154	solute carrier family 28 (concentrative nucleoside transporter), member 1	3.27	2.56
231189_at	LINC01126	100129726	long intergenic non-protein coding RNA 1126	4.02	3.19
231257_at	TCERG1L	256536	transcription elongation regulator 1-like	0.34	0.5
231618_s_at	SUN3	256979	Sad1 and UNC84 domain containing 3	10.07	3.47
231717_s_at	ZNF226	7769	zinc finger protein 226	0.5	0.46
232245_at	SLC25A34	284723	solute carrier family 25, member 34	0.34	0.28
232289_at	NA	NA	NA	0.2	0.13
232745_x_at	SPEF2	79925	sperm flagellar 2	0.41	0.29
233010_at	NA	NA	NA	0.46	0.48
233142_at	LINC01224	104472717	long intergenic non-protein coding RNA 1224	0.21	0.44
233188_at	GALNT18	374378	polypeptide N-acetylgalactosaminyltransferase 18	0.07	0.1
233793_at	NA	NA	NA	2.67	2.73
233802_at	NA	NA	NA	0.32	0.29
233862_at	NA	NA	NA	0.39	0.3
233962_at	FAM83C-AS1	140846	FAM83C antisense RNA 1	12.4	3.19
234009_at	NA	NA	NA	5.41	4.32
234223_at	NA	NA	NA	2.81	5.64
234536_at	SARDH	1757	sarcosine dehydrogenase	3.24	4.7
234646_at	NA	NA	NA	2.7	2.16
234917_at	MARVELD1	83742	MARVEL domain containing 1	2.13	2.48
234933_at	CC2D2A	57545	coiled-coil and C2 domain containing 2A	5.06	3.26
234962_at	NA	NA	NA	2.19	5.05
235122_at	HIVEP3	59269	human immunodeficiency virus type I enhancer binding protein 3	0.38	0.39
235131_at	RHOJ	57381	ras homolog family member J	0.42	0.35
235319_at	LINC01004	100216546	long intergenic non-protein coding RNA 1004	0.42	0.48
235481_at	COMMD10	51397	COMM domain containing 10	5.5	5.35
235933_at	FLJ32154	149650	uncharacterized protein FLJ32154	3.18	2.59
236183_at	DYNC1H1	1778	dynein, cytoplasmic 1, heavy chain 1	0.46	0.33
236578_at	NA	NA	NA	4.18	4.27
236669_at	SDCBP2-AS1	100507495	SDCBP2 antisense RNA 1	0.46	0.43
237004_at	NA	NA	NA	4.51	3.32
237207_at	NA	NA	NA	0.44	0.17
237353_at	NA	NA	NA	0.32	0.26
238233_at	NA	NA	NA	3.94	4.53
238380_s_at	LINC00226	338004	long intergenic non-protein coding RNA 226	3.13	5.94
238579_at	C9orf85	138241	chromosome 9 open reading frame 85	0.25	0.44
238839_at	OTX1	5013	orthodenticle homeobox 1	4.97	3.58
239304_at	MFSD4	148808	major facilitator superfamily domain containing 4	0.43	0.46
240520_at	NA	NA	NA	0.5	0.4
240545_at	LOC286382	286382	uncharacterized LOC286382	4.77	6.45
241031_at	C2CD4A	145741	C2 calcium-dependent domain containing 4A	0.27	0.09
241585_at	LRRC4C	57689	leucine rich repeat containing 4C	0.16	0.22
241811_x_at	SLC6A4	6532	solute carrier family 6 (neurotransmitter transporter), member 4	0.33	0.43
241884_at	NA	NA	NA	0.42	0.41
242078_at	AFF3	3899	AF4/FMR2 family, member 3	0.28	0.44
242099_at	NA	NA	NA	0.43	0.4
242453_at	NA	NA	NA	2.92	2.42
242595_at	TSSK4	283629	testis-specific serine kinase 4	3.55	4.12
243106_at	CLEC12A	160364	C-type lectin domain family 12, member A	0.09	0.08
243204_at	LOC102725022	102725022	uncharacterized LOC102725022	0.31	0.49
243349_at	KIAA1324	57535	KIAA1324	0.27	0.23
243361_at	SREK1	140890	splicing regulatory glutamine/lysine-rich protein 1	0.34	0.36
243951_at	ABCB1	5243	ATP-binding cassette, sub-family B (MDR/TAP), member 1	2.4	3.37
244128_x_at	GLIS1	148979	GLIS family zinc finger 1	3.92	2.85
244782_at	PPP3R2	5535	protein phosphatase 3, regulatory subunit B, beta	0.49	0.34
1552538_a_at	KIF6	221458	kinesin family member 6	4.24	4.55
1556578_a_at	FLJ31945	440137	uncharacterized LOC440137	0.21	0.14
1557787_at	LOC101929153	101929153	uncharacterized LOC101929153	0.14	0.09
1559326_at	DIO3OS	64150	DIO3 opposite strand/antisense RNA (head to head)	0.14	0.22
1559623_at	C11orf54	28970	chromosome 11 open reading frame 54	0.21	0.19
1570329_at	NA	NA	NA	0.13	0.07
206225_at	ZNF507	22847	zinc finger protein 507	0.4	0.46
212029_s_at	NA	NA	NA	0.43	0.42
217262_s_at	CELSR1	9620	cadherin, EGF LAG seven-pass G-type receptor 1	0.35	0.32
223285_s_at	ST6GALNAC4	27090	ST6 (alpha-N-acetyl-neuraminyl-2,3-beta-galactosyl-1,3)-N-acetylgalactosaminide alpha-2,6-sialyltransferase 4	0.21	0.21
228806_at	RORC	6097	RAR-related orphan receptor C	0.48	0.32
233378_at	NA	NA	NA	7.14	16.81
239756_at	NA	NA	NA	3.65	5.92
242628_at	KLRB1	3820	killer cell lectin-like receptor subfamily B, member 1	5.6	5.14

## Sheet: common diffexp
These differentially expressed transcripts are common for both 0.1 and 0.5 ppm formaldehyde treatment. They are on the basis of only p value < 0.05 criterion for differential expression. All transcripts are differentially expressed in comp2, comp3, comp4 and comp5 but not in comp1. Highlighted transcripts are differentially expressed on the basis of both fold change 2 and p value 0.05.
probeID	geneSymbol	EntrezID	Name	FC (comp2)	FC (comp3)	FC (comp4)	FC (comp5)
1552538_a_at	KIF6	221458	kinesin family member 6	6.17	4.24	5.97	4.55
1556578_a_at	FLJ31945	440137	uncharacterized LOC440137	0.45	0.21	0.47	0.14
1557787_at	LOC101929153	101929153	uncharacterized LOC101929153	0.32	0.14	0.28	0.09
1559326_at	DIO3OS	64150	DIO3 opposite strand/antisense RNA (head to head)	0.34	0.14	0.32	0.22
1559623_at	C11orf54	28970	chromosome 11 open reading frame 54	0.34	0.21	0.29	0.19
1560589_a_at	LOC101928132	101928132	uncharacterized LOC101928132	0.73	2.18	0.75	2.22
1570329_at	NA	NA	NA	0.21	0.13	0.1	0.07
205782_at	FGF7	2252	fibroblast growth factor 7	0.56	0.17	0.43	0.18
206225_at	ZNF507	22847	zinc finger protein 507	0.29	0.4	0.21	0.46
212029_s_at	NA	NA	NA	0.21	0.43	0.26	0.42
212059_s_at	TRPC4AP	26133	transient receptor potential cation channel, subfamily C, member 4 associated protein	0.57	0.53	0.66	0.52
217262_s_at	CELSR1	9620	cadherin, EGF LAG seven-pass G-type receptor 1	0.31	0.35	0.32	0.32
223285_s_at	ST6GALNAC4	27090	ST6 (alpha-N-acetyl-neuraminyl-2,3-beta-galactosyl-1,3)-N-acetylgalactosaminide alpha-2,6-sialyltransferase 4	0.32	0.21	0.4	0.21
228806_at	RORC	6097	RAR-related orphan receptor C	0.13	0.48	0.21	0.32
233378_at	NA	NA	NA	3.77	7.14	11.6	16.81
239756_at	NA	NA	NA	5.41	3.65	6.44	5.92
241468_at	NA	NA	NA	0.55	0.56	0.6	0.52
242628_at	KLRB1	3820	killer cell lectin-like receptor subfamily B, member 1	3.9	5.6	6.46	5.14

## Sheet: GO-comp 0.1FA
This is the result of GO Slim Term (COMPONENTS) Mapping of differentially expressed genes for 0.1 ppm formaldehyde exposure
GO Term (GO ID)	Genes Annotated to the GO Term	GO Term Usage in Gene List	Genome Frequency of Use
cell ( GO:0005623 )	ALPI, ANKRD13D, APBB1IP, ATAT1, ATMIN, BGN, BMPR2, BRWD1, CNNM3, DCLK3, ENTHD2, FAAP20, FAM170B, FAM71D, GSTCD, HCN4, HSD17B3, IL12RB1, IL31RA, KCNB1, KCNG2, KLRB1, KMT2B, MACC1, MAOB, MEI1, MSH4, MYH3, MYLK2, NOL6, NUTM1, PAX8, PLIN4, PPP1R3C, PRND, REM1, RGS4, RORB, RORC, SLC5A10, SLX4, TRIM44, TRPC4AP, VPS53, x	45 of 66 genes, 68.18%	26457 of 47245 annotated genes, 56.00%
intracellular ( GO:0005622 )	ANKRD13D, APBB1IP, ATAT1, ATMIN, BGN, BMPR2, BRWD1, DCLK3, ENTHD2, FAAP20, FAM170B, FAM71D, GSTCD, HCN4, HSD17B3, IL31RA, KCNB1, KMT2B, MACC1, MAOB, MSH4, MYH3, MYLK2, NOL6, NUTM1, PAX8, PLIN4, PPP1R3C, REM1, RGS4, RORB, RORC, SLX4, TRIM44, TRPC4AP, VPS53, x	37 of 66 genes, 56.06%	22948 of 47245 annotated genes, 48.57%
organelle ( GO:0043226 )	ANKRD13D, APBB1IP, ATAT1, ATMIN, BGN, BRWD1, CCDC30, CPN2, DCLK3, ENTHD2, FAAP20, FAM170B, FAM71D, GSTCD, HSD17B3, KCNG2, KMT2B, MACC1, MAOB, MOGAT3, MSH4, MYH3, MYLK2, NOL6, NUTM1, PAX8, PLIN4, RGS4, ROBO4, RORB, RORC, SLC5A10, SLX4, VPS53, x	35 of 66 genes, 53.03%	19529 of 47245 annotated genes, 41.34%
cytoplasm ( GO:0005737 )	ANKRD13D, APBB1IP, ATAT1, BGN, BMPR2, BRWD1, DCLK3, ENTHD2, FAM170B, FAM71D, GSTCD, HCN4, MACC1, MAOB, MYH3, MYLK2, NOL6, NUTM1, PLIN4, PPP1R3C, RGS4, SLX4, VPS53, x	24 of 66 genes, 36.36%	12722 of 47245 annotated genes, 26.93%
plasma membrane ( GO:0005886 )	ALPI, ANKRD13D, APBB1IP, BGN, BMPR2, CNNM3, HCN4, IL12RB1, IL31RA, KCNB1, KCNG2, KLRB1, PLIN4, PRND, RGS4, SLC5A10, TRPC4AP	17 of 66 genes, 25.76%	6498 of 47245 annotated genes, 13.75%
nucleus ( GO:0005634 )	ATMIN, BRWD1, DCLK3, FAAP20, FAM71D, KMT2B, MACC1, MSH4, MYLK2, NOL6, NUTM1, PAX8, RGS4, RORB, RORC, SLX4, x	17 of 66 genes, 25.76%	10603 of 47245 annotated genes, 22.44%
extracellular region ( GO:0005576 )	BGN, BMPR2, CCDC30, CPN2, GSTCD, HCG22, IL24, KCNG2, MAOB, MROH7, MYH3, ROBO4, SLC5A10, x	14 of 66 genes, 21.21%	5373 of 47245 annotated genes, 11.37%
nucleoplasm ( GO:0005654 )	FAAP20, FAM71D, KMT2B, NOL6, PAX8, RORB, RORC, SLX4, x	9 of 66 genes, 13.64%	4114 of 47245 annotated genes, 8.71%
cytosol ( GO:0005829 )	APBB1IP, ATAT1, ENTHD2, MYH3, PPP1R3C, RGS4, VPS53, x	8 of 66 genes, 12.12%	3577 of 47245 annotated genes, 7.57%
protein complex ( GO:0043234 )	FAAP20, MYH3, NOL6, RGS4, SLX4, VPS53, x	7 of 66 genes, 10.61%	4842 of 47245 annotated genes, 10.25%
extracellular space ( GO:0005615 )	BMPR2, CPN2, IL24, MROH7	4 of 66 genes, 6.06%	1609 of 47245 annotated genes, 3.41%
cytoplasmic, membrane-bounded vesicle ( GO:0016023 )	BGN, ENTHD2, FAM170B, VPS53	4 of 66 genes, 6.06%	1369 of 47245 annotated genes, 2.90%
cytoskeleton ( GO:0005856 )	APBB1IP, ATAT1, MYH3, x	4 of 66 genes, 6.06%	3153 of 47245 annotated genes, 6.67%
chromosome ( GO:0005694 )	FAAP20, MSH4, NOL6, SLX4	4 of 66 genes, 6.06%	1085 of 47245 annotated genes, 2.30%
nucleolus ( GO:0005730 )	BRWD1, NOL6, RORC	3 of 66 genes, 4.55%	1151 of 47245 annotated genes, 2.44%
mitochondrion ( GO:0005739 )	MACC1, MAOB, NOL6	3 of 66 genes, 4.55%	2195 of 47245 annotated genes, 4.65%
vacuole ( GO:0005773 )	ANKRD13D, BGN, VPS53	3 of 66 genes, 4.55%	1360 of 47245 annotated genes, 2.88%
nuclear chromosome ( GO:0000228 )	MSH4, NOL6, SLX4	3 of 66 genes, 4.55%	574 of 47245 annotated genes, 1.21%
Golgi apparatus ( GO:0005794 )	ATAT1, BGN, VPS53	3 of 66 genes, 4.55%	1936 of 47245 annotated genes, 4.10%
endoplasmic reticulum ( GO:0005783 )	HSD17B3, MOGAT3	2 of 66 genes, 3.03%	2066 of 47245 annotated genes, 4.37%
endosome ( GO:0005768 )	ANKRD13D, VPS53	2 of 66 genes, 3.03%	912 of 47245 annotated genes, 1.93%
microtubule organizing center ( GO:0005815 )	x	1 of 66 genes, 1.52%	898 of 47245 annotated genes, 1.90%
lysosome ( GO:0005764 )	BGN	1 of 66 genes, 1.52%	584 of 47245 annotated genes, 1.24%
proteinaceous extracellular matrix ( GO:0005578 )	BGN	1 of 66 genes, 1.52%	488 of 47245 annotated genes, 1.03%
lipid particle ( GO:0005811 )	PLIN4	1 of 66 genes, 1.52%	63 of 47245 annotated genes, 0.13%
external encapsulating structure ( GO:0030312 )	none	0 of 66 genes, 0%	11 of 47245 annotated genes, 0.02%
plastid ( GO:0009536 )	none	0 of 66 genes, 0%	0 of 47245 annotated genes, 0.00%
ribosome ( GO:0005840 )	none	0 of 66 genes, 0%	573 of 47245 annotated genes, 1.21%
cilium ( GO:0005929 )	none	0 of 66 genes, 0%	544 of 47245 annotated genes, 1.15%
nuclear envelope ( GO:0005635 )	none	0 of 66 genes, 0%	560 of 47245 annotated genes, 1.19%
peroxisome ( GO:0005777 )	none	0 of 66 genes, 0%	156 of 47245 annotated genes, 0.33%
thylakoid ( GO:0009579 )	none	0 of 66 genes, 0%	0 of 47245 annotated genes, 0.00%
cell wall ( GO:0005618 )	none	0 of 66 genes, 0%	2 of 47245 annotated genes, 0.00%
cytoplasmic chromosome ( GO:0000229 )	none	0 of 66 genes, 0%	2 of 47245 annotated genes, 0.00%

## Sheet: GO-func 0.1FA
This is the result of GO Slim Term (FUNCTION) Mapping of differentially expressed genes for 0.1 ppm formaldehyde exposure
GO Term (GO ID)	Genes Annotated to the GO Term	GO Term Usage in Gene List	Genome Frequency of Use
ion binding ( GO:0043167 )	ALPI, ATMIN, BMPR2, FAAP20, KMT2B, PRND, RCVRN, RORB, RORC, TEX13A, TRIM44	11 of 66 genes, 16.67%	8010 of 47245 annotated genes, 16.95%
signal transducer activity ( GO:0004871 )	BMPR2, IL12RB1, IL31RA, KLRB1, PAX8, RORB, RORC	7 of 66 genes, 10.61%	2624 of 47245 annotated genes, 5.55%
DNA binding ( GO:0003677 )	ATMIN, KMT2B, MSH4, PAX8, RORB, RORC	6 of 66 genes, 9.09%	3918 of 47245 annotated genes, 8.29%
enzyme regulator activity ( GO:0030234 )	BGN, CPN2, PPP1R3C, RCVRN, RGS4, SLX4	6 of 66 genes, 9.09%	1486 of 47245 annotated genes, 3.15%
transmembrane transporter activity ( GO:0022857 )	HCN4, KCNB1, KCNG2, SLC5A10, TRPC4AP	5 of 66 genes, 7.58%	2154 of 47245 annotated genes, 4.56%
nucleic acid binding transcription factor activity ( GO:0001071 )	KMT2B, PAX8, RORB, RORC	4 of 66 genes, 6.06%	2024 of 47245 annotated genes, 4.28%
enzyme binding ( GO:0019899 )	ALPI, IL31RA, PPP1R3C, TRPC4AP	4 of 66 genes, 6.06%	1951 of 47245 annotated genes, 4.13%
phosphatase activity ( GO:0016791 )	ALPI, MYH3, PPP1R3C	3 of 66 genes, 4.55%	583 of 47245 annotated genes, 1.23%
kinase activity ( GO:0016301 )	BMPR2, DCLK3, MYLK2	3 of 66 genes, 4.55%	2135 of 47245 annotated genes, 4.52%
ubiquitin-like protein binding ( GO:0032182 )	FAAP20, KCNB1	2 of 66 genes, 3.03%	125 of 47245 annotated genes, 0.26%
oxidoreductase activity ( GO:0016491 )	HSD17B3, MAOB	2 of 66 genes, 3.03%	1788 of 47245 annotated genes, 3.78%
transferase activity, transferring acyl groups ( GO:0016746 )	ATAT1, MOGAT3	2 of 66 genes, 3.03%	502 of 47245 annotated genes, 1.06%
RNA binding ( GO:0003723 )	NOL6	1 of 66 genes, 1.52%	2347 of 47245 annotated genes, 4.97%
peptidase activity ( GO:0008233 )	x	1 of 66 genes, 1.52%	1762 of 47245 annotated genes, 3.73%
methyltransferase activity ( GO:0008168 )	KMT2B	1 of 66 genes, 1.52%	449 of 47245 annotated genes, 0.95%
ATPase activity ( GO:0016887 )	MYH3	1 of 66 genes, 1.52%	847 of 47245 annotated genes, 1.79%
cytoskeletal protein binding ( GO:0008092 )	MYH3	1 of 66 genes, 1.52%	1606 of 47245 annotated genes, 3.40%
nuclease activity ( GO:0004518 )	SLX4	1 of 66 genes, 1.52%	372 of 47245 annotated genes, 0.79%
lipid binding ( GO:0008289 )	RORC	1 of 66 genes, 1.52%	938 of 47245 annotated genes, 1.99%
transcription factor activity, protein binding ( GO:0000988 )	IL31RA	1 of 66 genes, 1.52%	736 of 47245 annotated genes, 1.56%
structural molecule activity ( GO:0005198 )	BGN	1 of 66 genes, 1.52%	1416 of 47245 annotated genes, 3.00%
transcription factor binding ( GO:0008134 )	RORB	1 of 66 genes, 1.52%	592 of 47245 annotated genes, 1.25%
triplet codon-amino acid adaptor activity ( GO:0030533 )	none	0 of 66 genes, 0%	0 of 47245 annotated genes, 0.00%
ligase activity ( GO:0016874 )	none	0 of 66 genes, 0%	696 of 47245 annotated genes, 1.47%
structural constituent of ribosome ( GO:0003735 )	none	0 of 66 genes, 0%	536 of 47245 annotated genes, 1.13%
mRNA binding ( GO:0003729 )	none	0 of 66 genes, 0%	255 of 47245 annotated genes, 0.54%
GTPase activity ( GO:0003924 )	none	0 of 66 genes, 0%	411 of 47245 annotated genes, 0.87%
transferase activity, transferring alkyl or aryl (other than methyl) groups ( GO:0016765 )	none	0 of 66 genes, 0%	113 of 47245 annotated genes, 0.24%
histone binding ( GO:0042393 )	none	0 of 66 genes, 0%	186 of 47245 annotated genes, 0.39%
protein binding, bridging ( GO:0030674 )	none	0 of 66 genes, 0%	176 of 47245 annotated genes, 0.37%
protein transporter activity ( GO:0008565 )	none	0 of 66 genes, 0%	150 of 47245 annotated genes, 0.32%
helicase activity ( GO:0004386 )	none	0 of 66 genes, 0%	288 of 47245 annotated genes, 0.61%
lyase activity ( GO:0016829 )	none	0 of 66 genes, 0%	360 of 47245 annotated genes, 0.76%
rRNA binding ( GO:0019843 )	none	0 of 66 genes, 0%	72 of 47245 annotated genes, 0.15%
RNA modification guide activity ( GO:0030555 )	none	0 of 66 genes, 0%	0 of 47245 annotated genes, 0.00%
translation factor activity, RNA binding ( GO:0008135 )	none	0 of 66 genes, 0%	214 of 47245 annotated genes, 0.45%
isomerase activity ( GO:0016853 )	none	0 of 66 genes, 0%	400 of 47245 annotated genes, 0.85%
nucleotidyltransferase activity ( GO:0016779 )	none	0 of 66 genes, 0%	292 of 47245 annotated genes, 0.62%
hydrolase activity, acting on glycosyl bonds ( GO:0016798 )	none	0 of 66 genes, 0%	281 of 47245 annotated genes, 0.59%
transferase activity, transferring glycosyl groups ( GO:0016757 )	none	0 of 66 genes, 0%	603 of 47245 annotated genes, 1.28%
unfolded protein binding ( GO:0051082 )	none	0 of 66 genes, 0%	159 of 47245 annotated genes, 0.34%
hydrolase activity, acting on carbon-nitrogen (but not peptide) bonds ( GO:0016810 )	none	0 of 66 genes, 0%	275 of 47245 annotated genes, 0.58%

## Sheet: GO-process 0.1FA
This is the result of GO Slim Term (PROCESS) Mapping of differentially expressed genes for 0.1 ppm formaldehyde exposure
GO Term (GO ID)	Genes Annotated to the GO Term	GO Term Usage in Gene List	Genome Frequency of Use
biosynthetic process ( GO:0009058 )	ATMIN, BGN, BMPR2, BRWD1, FAAP20, HSD17B3, IL31RA, KMT2B, MACC1, MAOB, MOGAT3, PAX8, PPP1R3C, RCVRN, RORB, RORC, SLX4	17 of 65 genes, 26.15%	10550 of 47246 annotated genes, 22.33%
cellular nitrogen compound metabolic process ( GO:0034641 )	ATMIN, BMPR2, BRWD1, CNTD1, FAAP20, IL31RA, KMT2B, MACC1, MAOB, MSH4, MYH3, NOL6, PAX8, RCVRN, RORB, RORC, SLX4	17 of 65 genes, 26.15%	11385 of 47246 annotated genes, 24.10%
anatomical structure development ( GO:0048856 )	ATAT1, ATMIN, BMPR2, BRWD1, HSD17B3, IL12RB1, IL31RA, KMT2B, MAOB, MEI1, MSH4, MYH3, MYLK2, PAX8, ROBO4, RORB, RORC	17 of 65 genes, 26.15%	6126 of 47246 annotated genes, 12.97%
signal transduction ( GO:0007165 )	APBB1IP, BGN, BMPR2, IL12RB1, IL24, IL31RA, KCNB1, KLRB1, KREMEN1, PAX8, RCVRN, REM1, RGS4, RORB, RORC	15 of 65 genes, 23.08%	8581 of 47246 annotated genes, 18.16%
cellular protein modification process ( GO:0006464 )	ATAT1, BGN, BMPR2, DCLK3, FBXW2, IL12RB1, IL24, IL31RA, KMT2B, MYH3, MYLK2, PPP1R3C, RGS4, TRPC4AP	14 of 65 genes, 21.54%	6008 of 47246 annotated genes, 12.72%
cell differentiation ( GO:0030154 )	ATAT1, BMPR2, IL12RB1, IL31RA, KMT2B, MEI1, MYH3, MYLK2, PAX8, ROBO4, RORB, RORC	12 of 65 genes, 18.46%	3950 of 47246 annotated genes, 8.36%
transport ( GO:0006810 )	CNNM3, HCN4, KCNB1, KCNG2, MAOB, MYLK2, NOL6, PAX8, RCVRN, SLC5A10, TRPC4AP, VPS53	12 of 65 genes, 18.46%	7807 of 47246 annotated genes, 16.52%
reproduction ( GO:0000003 )	ATAT1, BMPR2, CNTD1, FAM170B, HSD17B3, KMT2B, MEI1, MSH4	8 of 65 genes, 12.31%	1443 of 47246 annotated genes, 3.05%
response to stress ( GO:0006950 )	ATMIN, BMPR2, FAAP20, IL12RB1, IL24, IL31RA, MSH4, SLX4	8 of 65 genes, 12.31%	4598 of 47246 annotated genes, 9.73%
cell death ( GO:0008219 )	BMPR2, IL24, IL31RA, KCNB1, PAX8, ROBO4, RORC	7 of 65 genes, 10.77%	2273 of 47246 annotated genes, 4.81%
immune system process ( GO:0002376 )	APBB1IP, IL12RB1, IL24, IL31RA, KLRB1, RORC	6 of 65 genes, 9.23%	3258 of 47246 annotated genes, 6.90%
cell-cell signaling ( GO:0007267 )	HCN4, KCNB1, KCNG2, KREMEN1, MYLK2, PAX8	6 of 65 genes, 9.23%	1798 of 47246 annotated genes, 3.81%
DNA metabolic process ( GO:0006259 )	BMPR2, CNTD1, FAAP20, MSH4, SLX4	5 of 65 genes, 7.69%	1607 of 47246 annotated genes, 3.40%
homeostatic process ( GO:0042592 )	HCN4, IL31RA, KCNB1, PRND, SLX4	5 of 65 genes, 7.69%	1795 of 47246 annotated genes, 3.80%
cellular component assembly ( GO:0022607 )	ATAT1, KCNB1, KCNG2, MYH3, PRND	5 of 65 genes, 7.69%	3214 of 47246 annotated genes, 6.80%
small molecule metabolic process ( GO:0044281 )	HSD17B3, MOGAT3, MYH3, RCVRN, RORC	5 of 65 genes, 7.69%	2881 of 47246 annotated genes, 6.10%
transmembrane transport ( GO:0055085 )	HCN4, KCNB1, KCNG2, SLC5A10, TRPC4AP	5 of 65 genes, 7.69%	2562 of 47246 annotated genes, 5.42%
macromolecular complex assembly ( GO:0065003 )	ATAT1, KCNB1, KCNG2, PRND	4 of 65 genes, 6.15%	2115 of 47246 annotated genes, 4.48%
anatomical structure formation involved in morphogenesis ( GO:0048646 )	BMPR2, MYH3, PAX8, ROBO4	4 of 65 genes, 6.15%	1297 of 47246 annotated genes, 2.75%
protein complex assembly ( GO:0006461 )	ATAT1, KCNB1, KCNG2, PRND	4 of 65 genes, 6.15%	1788 of 47246 annotated genes, 3.78%
cell proliferation ( GO:0008283 )	BMPR2, IL12RB1, IL24, IL31RA	4 of 65 genes, 6.15%	2107 of 47246 annotated genes, 4.46%
cell morphogenesis ( GO:0000902 )	ATMIN, BMPR2, BRWD1, PAX8	4 of 65 genes, 6.15%	1380 of 47246 annotated genes, 2.92%
circulatory system process ( GO:0003013 )	BMPR2, HCN4, KCNG2, MYLK2	4 of 65 genes, 6.15%	530 of 47246 annotated genes, 1.12%
neurological system process ( GO:0050877 )	KMT2B, RCVRN, RORB	3 of 65 genes, 4.62%	1498 of 47246 annotated genes, 3.17%
cell adhesion ( GO:0007155 )	APBB1IP, IL12RB1, RORC	3 of 65 genes, 4.62%	1986 of 47246 annotated genes, 4.20%
embryo development ( GO:0009790 )	BMPR2, MYH3, PAX8	3 of 65 genes, 4.62%	997 of 47246 annotated genes, 2.11%
cytoskeleton organization ( GO:0007010 )	ATAT1, BRWD1, MYH3	3 of 65 genes, 4.62%	1806 of 47246 annotated genes, 3.82%
lipid metabolic process ( GO:0006629 )	HSD17B3, MOGAT3, RORC	3 of 65 genes, 4.62%	1826 of 47246 annotated genes, 3.86%
cell motility ( GO:0048870 )	BMPR2, IL24, ROBO4	3 of 65 genes, 4.62%	1481 of 47246 annotated genes, 3.13%
carbohydrate metabolic process ( GO:0005975 )	MOGAT3, PPP1R3C, RORC	3 of 65 genes, 4.62%	1328 of 47246 annotated genes, 2.81%
chromosome organization ( GO:0051276 )	KMT2B, MEI1, SLX4	3 of 65 genes, 4.62%	1616 of 47246 annotated genes, 3.42%
locomotion ( GO:0040011 )	BMPR2, IL24, ROBO4	3 of 65 genes, 4.62%	1744 of 47246 annotated genes, 3.69%
catabolic process ( GO:0009056 )	BGN, MAOB, TRPC4AP	3 of 65 genes, 4.62%	2444 of 47246 annotated genes, 5.17%
cell cycle ( GO:0007049 )	CNTD1, MEI1, MSH4	3 of 65 genes, 4.62%	2209 of 47246 annotated genes, 4.68%
sulfur compound metabolic process ( GO:0006790 )	BGN, PAX8	2 of 65 genes, 3.08%	444 of 47246 annotated genes, 0.94%
vesicle-mediated transport ( GO:0016192 )	KCNB1, VPS53	2 of 65 genes, 3.08%	2185 of 47246 annotated genes, 4.62%
protein targeting ( GO:0006605 )	KCNB1	1 of 65 genes, 1.54%	748 of 47246 annotated genes, 1.58%
generation of precursor metabolites and energy ( GO:0006091 )	PPP1R3C	1 of 65 genes, 1.54%	529 of 47246 annotated genes, 1.12%
extracellular matrix organization ( GO:0030198 )	BGN	1 of 65 genes, 1.54%	346 of 47246 annotated genes, 0.73%
chromosome segregation ( GO:0007059 )	MEI1	1 of 65 genes, 1.54%	407 of 47246 annotated genes, 0.86%
ribosome biogenesis ( GO:0042254 )	NOL6	1 of 65 genes, 1.54%	380 of 47246 annotated genes, 0.80%
symbiosis, encompassing mutualism through parasitism ( GO:0044403 )	IL12RB1	1 of 65 genes, 1.54%	1200 of 47246 annotated genes, 2.54%
plasma membrane organization ( GO:0007009 )	KCNB1	1 of 65 genes, 1.54%	317 of 47246 annotated genes, 0.67%
vacuolar transport ( GO:0007034 )	VPS53	1 of 65 genes, 1.54%	329 of 47246 annotated genes, 0.70%
membrane organization ( GO:0061024 )	KCNB1	1 of 65 genes, 1.54%	1209 of 47246 annotated genes, 2.56%
nucleocytoplasmic transport ( GO:0006913 )	NOL6	1 of 65 genes, 1.54%	509 of 47246 annotated genes, 1.08%
cell division ( GO:0051301 )	MACC1	1 of 65 genes, 1.54%	656 of 47246 annotated genes, 1.39%
growth ( GO:0040007 )	BMPR2	1 of 65 genes, 1.54%	1050 of 47246 annotated genes, 2.22%
developmental maturation ( GO:0021700 )	none	0 of 65 genes, 0%	256 of 47246 annotated genes, 0.54%
ribonucleoprotein complex assembly ( GO:0022618 )	none	0 of 65 genes, 0%	263 of 47246 annotated genes, 0.56%
mitotic nuclear division ( GO:0007067 )	none	0 of 65 genes, 0%	523 of 47246 annotated genes, 1.11%
autophagy ( GO:0006914 )	none	0 of 65 genes, 0%	663 of 47246 annotated genes, 1.40%
cell wall organization or biogenesis ( GO:0071554 )	none	0 of 65 genes, 0%	10 of 47246 annotated genes, 0.02%
protein folding ( GO:0006457 )	none	0 of 65 genes, 0%	363 of 47246 annotated genes, 0.77%
nitrogen cycle metabolic process ( GO:0071941 )	none	0 of 65 genes, 0%	17 of 47246 annotated genes, 0.04%
cellular amino acid metabolic process ( GO:0006520 )	none	0 of 65 genes, 0%	520 of 47246 annotated genes, 1.10%
mitochondrion organization ( GO:0007005 )	none	0 of 65 genes, 0%	806 of 47246 annotated genes, 1.71%
translation ( GO:0006412 )	none	0 of 65 genes, 0%	1331 of 47246 annotated genes, 2.82%
transposition ( GO:0032196 )	none	0 of 65 genes, 0%	14 of 47246 annotated genes, 0.03%
secondary metabolic process ( GO:0019748 )	none	0 of 65 genes, 0%	61 of 47246 annotated genes, 0.13%
photosynthesis ( GO:0015979 )	none	0 of 65 genes, 0%	0 of 47246 annotated genes, 0.00%
cofactor metabolic process ( GO:0051186 )	none	0 of 65 genes, 0%	620 of 47246 annotated genes, 1.31%
mRNA processing ( GO:0006397 )	none	0 of 65 genes, 0%	612 of 47246 annotated genes, 1.30%
aging ( GO:0007568 )	none	0 of 65 genes, 0%	309 of 47246 annotated genes, 0.65%
cytoskeleton-dependent intracellular transport ( GO:0030705 )	none	0 of 65 genes, 0%	152 of 47246 annotated genes, 0.32%
nucleobase-containing compound catabolic process ( GO:0034655 )	none	0 of 65 genes, 0%	423 of 47246 annotated genes, 0.90%
tRNA metabolic process ( GO:0006399 )	none	0 of 65 genes, 0%	390 of 47246 annotated genes, 0.83%
cell junction organization ( GO:0034330 )	none	0 of 65 genes, 0%	270 of 47246 annotated genes, 0.57%
pigmentation ( GO:0043473 )	none	0 of 65 genes, 0%	101 of 47246 annotated genes, 0.21%
protein maturation ( GO:0051604 )	none	0 of 65 genes, 0%	316 of 47246 annotated genes, 0.67%

## Sheet: GO-comp 0.5FA
This is the result of GO Slim Term (COMPONENTS) Mapping of differentially expressed genes for 0.5 ppm formaldehyde exposure
GO Term (GO ID)	Genes Annotated to the GO Term	GO Term Usage in Gene List	Genome Frequency of Use
cell ( GO:0005623 )	ABCB1, ABCD3, ACTG2, ADCY10, AFF3, AKAP4, ALPI, AMBRA1, ARG1, ARHGEF28, ATOH1, ATP4B, BAALC, C2CD4A, CC2D2A, CIDEA, COL13A1, COMMD10, DNAH7, DSG1, EFS, FBXL8, GALNT18, GIPC2, GTF3C4, HIC1, HIST1H2AL, HIVEP3, HKDC1, HOXD10, HPGDS, INSRR, KANSL3, KCNJ5, KIAA1109, KLRB1, KRTAP4-5, KY, LAG3, M1AP, MFI2, MXRA8, MYH4, MYLK, NCOA7, NDST3, NR0B2, OR10H1, OTX1, PAX9, PCDHGA1, PDE8B, PIK3R6, PODNL1, PVRL1,…	83 of 98 genes, 84.69%	26457 of 47245 annotated genes, 56.00%
intracellular ( GO:0005622 )	ABCD3, ACTG2, ADCY10, AFF3, AKAP4, AMBRA1, ARG1, ARHGEF28, ATOH1, BAALC, C2CD4A, CC2D2A, CIDEA, COMMD10, DNAH7, DSG1, EFS, FBXL8, GALNT18, GIPC2, GTF3C4, HIC1, HIST1H2AL, HIVEP3, HKDC1, HOXD10, HPGDS, KANSL3, KIAA1109, KRTAP4-5, KY, M1AP, MYH4, MYLK, NCOA7, NDST3, NR0B2, OTX1, PAX9, PDE8B, PIK3R6, PODNL1, PVRL1, RHO, RORC, SCRT1, SH2D3C, SKIV2L2, SLC25A34, SNX32, SOX5, SPEF2, SSX1, TAB3, TBX1, TB…	69 of 98 genes, 70.41%	22948 of 47245 annotated genes, 48.57%
organelle ( GO:0043226 )	ABCB1, ABCD3, ACTG2, ADCY10, AFF3, AKAP4, AMBRA1, ARG1, ATOH1, C2CD4A, CC2D2A, CIDEA, COL13A1, COMMD10, DNAH7, DSG1, GALNT18, GIPC2, GTF3C4, HIC1, HIST1H2AL, HIVEP3, HOXD10, IL18BP, KANSL3, KIAA1109, KRTAP4-5, KY, MFI2, MXRA8, MYH4, MYLK, NCOA7, NDST3, NR0B2, OTX1, PAX9, PVRL1, RHO, RORC, SCD5, SCRT1, SEMA5A, SKIV2L2, SLC25A34, SNX32, SOX5, SPEF2, SSX1, TAB3, TBX1, TBX5, TCP10L, TMEM102, TPM4, TP…	62 of 98 genes, 63.27%	19529 of 47245 annotated genes, 41.34%
cytoplasm ( GO:0005737 )	ABCD3, ACTG2, ADCY10, AFF3, AKAP4, AMBRA1, ARG1, ARHGEF28, BAALC, CC2D2A, CIDEA, COMMD10, DNAH7, DSG1, EFS, FBXL8, GIPC2, HIC1, HIVEP3, HKDC1, HPGDS, KY, M1AP, MYH4, MYLK, NR0B2, PDE8B, PIK3R6, PODNL1, RHO, SH2D3C, SLC25A34, SNX32, TAB3, TBX5, TMEM102, TNFRSF25, TPM4, TPPP, TREML1, UROC1, XPNPEP3	42 of 98 genes, 42.86%	12722 of 47245 annotated genes, 26.93%
nucleus ( GO:0005634 )	ADCY10, AFF3, AKAP4, ARG1, ATOH1, C2CD4A, CIDEA, COMMD10, GTF3C4, HIC1, HIST1H2AL, HIVEP3, HOXD10, KANSL3, KIAA1109, NCOA7, NR0B2, OTX1, PAX9, RORC, SCRT1, SKIV2L2, SOX5, SSX1, TAB3, TBX1, TBX5, TCP10L, TPPP, VSX1, ZC3H7B, ZNF154	32 of 98 genes, 32.65%	10603 of 47245 annotated genes, 22.44%
plasma membrane ( GO:0005886 )	ABCB1, ADCY10, ALPI, ARHGEF28, ATP4B, C2CD4A, COL13A1, DSG1, INSRR, KCNJ5, KLRB1, LAG3, MFI2, OR10H1, PCDHGA1, PIK3R6, PVRL1, RHO, SEMA5A, TAB3, TAS2R38, TMEM102, TNFRSF25, TREML1, TRPC4AP, ZDHHC21	26 of 98 genes, 26.53%	6498 of 47245 annotated genes, 13.75%
extracellular region ( GO:0005576 )	ABCB1, ACTG2, ARG1, BPIFB6, COL13A1, DSG1, GIPC2, HIST1H2AL, IL18BP, LPA, MFI2, MMP12, MXRA8, MYLK, PODNL1, PVRL1, RBBP8NL, SEMA5A, TAB3, TNFRSF25, TPM4, WFDC10A, XPNPEP3	23 of 98 genes, 23.47%	5373 of 47245 annotated genes, 11.37%
cytosol ( GO:0005829 )	ABCD3, ACTG2, ADCY10, AMBRA1, ARG1, ARHGEF28, CC2D2A, DSG1, FBXL8, HKDC1, HPGDS, MYLK, PDE8B, PIK3R6, TAB3, TNFRSF25, TPM4, UROC1	18 of 98 genes, 18.37%	3577 of 47245 annotated genes, 7.57%
cytoskeleton ( GO:0005856 )	ACTG2, ADCY10, AKAP4, AMBRA1, CC2D2A, DNAH7, KRTAP4-5, KY, MYH4, MYLK, SPEF2, TPM4, TPPP	13 of 98 genes, 13.27%	3153 of 47245 annotated genes, 6.67%
protein complex ( GO:0043234 )	ACTG2, CC2D2A, COL13A1, DNAH7, GTF3C4, MYH4, NR0B2, PVRL1, TMEM102, TPM4	10 of 98 genes, 10.20%	4842 of 47245 annotated genes, 10.25%
nucleoplasm ( GO:0005654 )	AFF3, GTF3C4, HIC1, KANSL3, NR0B2, RORC, SKIV2L2, TAB3, TBX5	9 of 98 genes, 9.18%	4114 of 47245 annotated genes, 8.71%
mitochondrion ( GO:0005739 )	ABCD3, ADCY10, AMBRA1, ARG1, CIDEA, SLC25A34, TMEM102, XPNPEP3	8 of 98 genes, 8.16%	2195 of 47245 annotated genes, 4.65%
cilium ( GO:0005929 )	ADCY10, AKAP4, AMBRA1, CC2D2A, DNAH7, RHO, SPEF2	7 of 98 genes, 7.14%	544 of 47245 annotated genes, 1.15%
extracellular space ( GO:0005615 )	ACTG2, ARG1, IL18BP, LPA, MFI2, RBBP8NL	6 of 98 genes, 6.12%	1609 of 47245 annotated genes, 3.41%
Golgi apparatus ( GO:0005794 )	GALNT18, NDST3, RHO, SPEF2, ZDHHC21	5 of 98 genes, 5.10%	1936 of 47245 annotated genes, 4.10%
endoplasmic reticulum ( GO:0005783 )	COL13A1, RHO, SCD5	3 of 98 genes, 3.06%	2066 of 47245 annotated genes, 4.37%
cytoplasmic, membrane-bounded vesicle ( GO:0016023 )	AMBRA1, RHO, TREML1	3 of 98 genes, 3.06%	1369 of 47245 annotated genes, 2.90%
nucleolus ( GO:0005730 )	KANSL3, RORC, SKIV2L2	3 of 98 genes, 3.06%	1151 of 47245 annotated genes, 2.44%
vacuole ( GO:0005773 )	AMBRA1, SNX32, TAB3	3 of 98 genes, 3.06%	1360 of 47245 annotated genes, 2.88%
chromosome ( GO:0005694 )	HIC1, HIST1H2AL	2 of 98 genes, 2.04%	1085 of 47245 annotated genes, 2.30%
proteinaceous extracellular matrix ( GO:0005578 )	MMP12, PODNL1	2 of 98 genes, 2.04%	488 of 47245 annotated genes, 1.03%
endosome ( GO:0005768 )	SNX32, TAB3	2 of 98 genes, 2.04%	912 of 47245 annotated genes, 1.93%
peroxisome ( GO:0005777 )	ABCD3	1 of 98 genes, 1.02%	156 of 47245 annotated genes, 0.33%
nuclear chromosome ( GO:0000228 )	HIST1H2AL	1 of 98 genes, 1.02%	574 of 47245 annotated genes, 1.21%
lipid particle ( GO:0005811 )	CIDEA	1 of 98 genes, 1.02%	63 of 47245 annotated genes, 0.13%
external encapsulating structure ( GO:0030312 )	none	0 of 98 genes, 0%	11 of 47245 annotated genes, 0.02%
microtubule organizing center ( GO:0005815 )	none	0 of 98 genes, 0%	898 of 47245 annotated genes, 1.90%
lysosome ( GO:0005764 )	none	0 of 98 genes, 0%	584 of 47245 annotated genes, 1.24%
plastid ( GO:0009536 )	none	0 of 98 genes, 0%	0 of 47245 annotated genes, 0.00%
ribosome ( GO:0005840 )	none	0 of 98 genes, 0%	573 of 47245 annotated genes, 1.21%
nuclear envelope ( GO:0005635 )	none	0 of 98 genes, 0%	560 of 47245 annotated genes, 1.19%
thylakoid ( GO:0009579 )	none	0 of 98 genes, 0%	0 of 47245 annotated genes, 0.00%
cell wall ( GO:0005618 )	none	0 of 98 genes, 0%	2 of 47245 annotated genes, 0.00%
cytoplasmic chromosome ( GO:0000229 )	none	0 of 98 genes, 0%	2 of 47245 annotated genes, 0.00%

## Sheet: GO-func 0.5FA
This is the result of GO Slim Term (FUNCTION) Mapping of differentially expressed genes for 0.5 ppm formaldehyde exposure
GO Term (GO ID)	Genes Annotated to the GO Term	GO Term Usage in Gene List	Genome Frequency of Use
ion binding ( GO:0043167 )	ADCY10, ALPI, ARG1, ARHGEF28, C2CD4A, DNAH7, DSG1, GALNT18, HIC1, HIVEP3, HPGDS, MFI2, MMP12, MYLK, PCDHGA1, PDE8B, PPP3R2, RHO, RORC, SCD5, SCRT1, TAB3, TPM4, XPNPEP3, ZC3H7B, ZDHHC21, ZNF154	27 of 98 genes, 27.55%	8010 of 47245 annotated genes, 16.95%
DNA binding ( GO:0003677 )	AFF3, ATOH1, GTF3C4, HIC1, HIST1H2AL, HIVEP3, HOXD10, NR0B2, OTX1, PAX9, RORC, SCRT1, SOX5, TBX1, TBX5, VSX1, ZNF154	17 of 98 genes, 17.35%	3918 of 47245 annotated genes, 8.29%
nucleic acid binding transcription factor activity ( GO:0001071 )	ATOH1, HIC1, HIVEP3, HOXD10, OTX1, PAX9, RORC, SCRT1, SOX5, TBX5, VSX1, ZNF154	12 of 98 genes, 12.24%	2024 of 47245 annotated genes, 4.28%
signal transducer activity ( GO:0004871 )	INSRR, KLRB1, LAG3, NR0B2, OR10H1, PVRL1, RHO, RORC, TAS2R38, TNFRSF25	10 of 98 genes, 10.20%	2624 of 47245 annotated genes, 5.55%
enzyme binding ( GO:0019899 )	ADCY10, ALPI, AMBRA1, HIC1, HIST1H2AL, TRPC4AP	6 of 98 genes, 6.12%	1951 of 47245 annotated genes, 4.13%
ATPase activity ( GO:0016887 )	ABCB1, ABCD3, ATP4B, DNAH7, MYH4	5 of 98 genes, 5.10%	847 of 47245 annotated genes, 1.79%
enzyme regulator activity ( GO:0030234 )	GTF3C4, LPA, PIK3R6, PODNL1, WFDC10A	5 of 98 genes, 5.10%	1486 of 47245 annotated genes, 3.15%
lipid binding ( GO:0008289 )	BPIFB6, C2CD4A, RHO, RORC, SNX32	5 of 98 genes, 5.10%	938 of 47245 annotated genes, 1.99%
transmembrane transporter activity ( GO:0022857 )	ABCB1, ABCD3, ATP4B, KCNJ5, TRPC4AP	5 of 98 genes, 5.10%	2154 of 47245 annotated genes, 4.56%
RNA binding ( GO:0003723 )	ARHGEF28, MYH4, SKIV2L2, ZC3H7B	4 of 98 genes, 4.08%	2347 of 47245 annotated genes, 4.97%
peptidase activity ( GO:0008233 )	KY, LPA, MMP12, XPNPEP3	4 of 98 genes, 4.08%	1762 of 47245 annotated genes, 3.73%
kinase activity ( GO:0016301 )	HKDC1, INSRR, MYLK, PIK3R6	4 of 98 genes, 4.08%	2135 of 47245 annotated genes, 4.52%
cytoskeletal protein binding ( GO:0008092 )	MYH4, MYLK, TPM4, TPPP	4 of 98 genes, 4.08%	1606 of 47245 annotated genes, 3.40%
transcription factor activity, protein binding ( GO:0000988 )	NCOA7, NR0B2, SSX1, TCP10L	4 of 98 genes, 4.08%	736 of 47245 annotated genes, 1.56%
transferase activity, transferring acyl groups ( GO:0016746 )	GTF3C4, KANSL3, ZDHHC21	3 of 98 genes, 3.06%	502 of 47245 annotated genes, 1.06%
transcription factor binding ( GO:0008134 )	NR0B2, TBX5, TCP10L	3 of 98 genes, 3.06%	592 of 47245 annotated genes, 1.25%
lyase activity ( GO:0016829 )	ADCY10, UROC1	2 of 98 genes, 2.04%	360 of 47245 annotated genes, 0.76%
structural molecule activity ( GO:0005198 )	SLC25A34, TPM4	2 of 98 genes, 2.04%	1416 of 47245 annotated genes, 3.00%
protein binding, bridging ( GO:0030674 )	SH2D3C	1 of 98 genes, 1.02%	176 of 47245 annotated genes, 0.37%
helicase activity ( GO:0004386 )	SKIV2L2	1 of 98 genes, 1.02%	288 of 47245 annotated genes, 0.61%
phosphatase activity ( GO:0016791 )	ALPI	1 of 98 genes, 1.02%	583 of 47245 annotated genes, 1.23%
structural constituent of ribosome ( GO:0003735 )	SLC25A34	1 of 98 genes, 1.02%	536 of 47245 annotated genes, 1.13%
oxidoreductase activity ( GO:0016491 )	SCD5	1 of 98 genes, 1.02%	1788 of 47245 annotated genes, 3.78%
isomerase activity ( GO:0016853 )	HPGDS	1 of 98 genes, 1.02%	400 of 47245 annotated genes, 0.85%
transferase activity, transferring alkyl or aryl (other than methyl) groups ( GO:0016765 )	HPGDS	1 of 98 genes, 1.02%	113 of 47245 annotated genes, 0.24%
transferase activity, transferring glycosyl groups ( GO:0016757 )	GALNT18	1 of 98 genes, 1.02%	603 of 47245 annotated genes, 1.28%
hydrolase activity, acting on carbon-nitrogen (but not peptide) bonds ( GO:0016810 )	ARG1	1 of 98 genes, 1.02%	275 of 47245 annotated genes, 0.58%
triplet codon-amino acid adaptor activity ( GO:0030533 )	none	0 of 98 genes, 0%	0 of 47245 annotated genes, 0.00%
methyltransferase activity ( GO:0008168 )	none	0 of 98 genes, 0%	449 of 47245 annotated genes, 0.95%
ligase activity ( GO:0016874 )	none	0 of 98 genes, 0%	696 of 47245 annotated genes, 1.47%
ubiquitin-like protein binding ( GO:0032182 )	none	0 of 98 genes, 0%	125 of 47245 annotated genes, 0.26%
mRNA binding ( GO:0003729 )	none	0 of 98 genes, 0%	255 of 47245 annotated genes, 0.54%
GTPase activity ( GO:0003924 )	none	0 of 98 genes, 0%	411 of 47245 annotated genes, 0.87%
histone binding ( GO:0042393 )	none	0 of 98 genes, 0%	186 of 47245 annotated genes, 0.39%
protein transporter activity ( GO:0008565 )	none	0 of 98 genes, 0%	150 of 47245 annotated genes, 0.32%
rRNA binding ( GO:0019843 )	none	0 of 98 genes, 0%	72 of 47245 annotated genes, 0.15%
RNA modification guide activity ( GO:0030555 )	none	0 of 98 genes, 0%	0 of 47245 annotated genes, 0.00%
translation factor activity, RNA binding ( GO:0008135 )	none	0 of 98 genes, 0%	214 of 47245 annotated genes, 0.45%
nucleotidyltransferase activity ( GO:0016779 )	none	0 of 98 genes, 0%	292 of 47245 annotated genes, 0.62%
nuclease activity ( GO:0004518 )	none	0 of 98 genes, 0%	372 of 47245 annotated genes, 0.79%
hydrolase activity, acting on glycosyl bonds ( GO:0016798 )	none	0 of 98 genes, 0%	281 of 47245 annotated genes, 0.59%
unfolded protein binding ( GO:0051082 )	none	0 of 98 genes, 0%	159 of 47245 annotated genes, 0.34%

[truncated: 1 more sheets: GO-process 0.5FA]
